# Supplementary material for: TNF superfamily member 14 drives post-influenza depletion of alveolar macrophages, enabling secondary pneumococcal pneumonia
Source: J Clin Invest. 2025 Nov 18;136(2):e185390. doi: 10.1172/JCI185390 (PMC12807475; doi:10.1172/JCI185390)
Supplement: Supplemental data set 1 [file jci-136-185390-s178.xlsx]

## Sheet: Ct values Fig 3A and Fig 3F
Gene symbol	Mock n1	Mock n2	Mock n3	Mock n4	Mock n5	Mock n6	Day 3 pi n1	Day 3 pi n2	Day 3 pi n3	Day 3 pi n4	Day 3 pi n5	Day 3 pi n6	Day 7 pi n1	Day 7 pi n2	Day 7 pi n3	Day 7 pi n4	Day 7 pi n5
Apaf1	21.6914	20.9017	13.8228	16.5719	18.6501	17.7314	16.8375	20.656	16.5949	22.64	19.4681	16.9087	18.2089	17.7242	16.736	17.5081	16.9609
Arhgdib	17.5944	17.5135	11.8342	16.5914	19.3177	18.5968	14.6947	18.6762	15.5916	20.2256	16.9061	14.7583	16.8769	19.5846	18.5173	15.748	14.4833
Bag4	22.6416	21.6655	14.7001	17.2153	19.3631	18.5859	17.9699	21.9513	17.7369	24.3404	20.8732	17.7108	18.5995	19.4404	18.1802	18.0112	18.401
Bcl2	32.6761	36.7775	23.6605	30.7229	39.4851	37.4984	28.0105	29.3047	35.3466	37.888	27.7687	29.7127	37.2922	31.2034	30.4788	31.9302	25.8229
Bid	22.7723	23.2002	15.8254	19.3003	21.754	20.629	18.2021	23.4905	17.9487	24.6535	21.1371	18.2625	18.8918	20.1541	18.7997	17.3781	17.6241
Cad	22.4499	22.2557	14.6555	20.7682	23.6711	22.2634	18.3464	21.8464	18.5682	25.0096	20.5782	17.9079	23.6183	24.6109	22.5177	19.6614	17.9787
Casp2	22.3506	21.9834	14.7902	18.9266	21.4696	20.7415	17.6427	22.2255	17.9231	23.0106	20.4019	17.1499	21.3833	21.747	20.5183	17.563	17.3869
Casp3	23.6552	23.306	16.6045	20.539	22.4684	22.1161	18.5659	22.9673	19.3823	24.0126	21.7618	19.2502	21.774	23.002	20.9526	18.6526	18.526
Casp8	21.0107	20.3753	14.0163	18.6285	21.2267	20.854	16.1279	20.5799	17.4744	22.7753	19.1528	15.852	18.9824	22.2113	20.2879	16.2402	15.1804
Cd27	Undetermined	21.3968	16.8097	21.6568	22.6796	22.0045	19.7586	22.0161	21.769	Undetermined	21.2782	18.5132	21.6309	20.5153	20.4467	20.2176	19.411
Cd40	31.0011	34.7867	23.5546	29.2462	29.4629	27.8094	19.6405	26.4277	19.4676	25.378	21.885	17.6573	22.2532	23.2531	22.5253	17.8615	17.4697
Cd40lg	26.4908	25.147	21.86	26.4728	34.7314	25.8056	25.5671	35.702	25.4617	34.7098	26.7214	23.5001	Undetermined	25.6576	23.3932	24.2927	24.3437
Cd70	Undetermined	Undetermined	23.7996	33.5313	Undetermined	Undetermined	Undetermined	25.8034	26.3422	Undetermined	29.7791	23.6698	Undetermined	Undetermined	Undetermined	25.9729	26.2502
Cflar	22.9608	21.7631	15.3254	19.795	22.1604	21.5691	16.7025	19.3802	17.5882	24.4298	18.9172	15.6359	19.1985	21.5654	20.3275	15.5259	14.6009
Chuk	25.9039	24.7397	19.606	23.6057	25.932	25.5802	22.4254	25.6579	24.4034	30.4655	25.5512	21.4913	23.2428	26.4088	25.6227	22.3568	19.8908
Cradd	23.5649	22.7942	16.776	23.425	25.5149	25.1848	19.9212	23.4162	20.8394	27.1865	22.8257	19.5495	25.6077	26.7316	24.9845	21.1348	19.318
Cycs	18.179	17.8904	11.9557	14.4197	16.6657	15.9859	13.6914	17.8253	13.9095	19.8307	16.4144	13.8569	13.1902	15.8916	14.1993	13.296	13.759
Dffa	23.3796	23.146	15.5946	20.5483	22.0192	21.8187	19.1763	22.6417	18.9448	26.2179	21.9764	18.5459	23.0221	23.7903	21.8811	19.1427	19.7779
Dusp1	18.3977	17.5004	8.54446	12.4263	15.4133	14.213	12.2115	16.386	13.703	20.1639	15.9013	14.5788	18.3434	18.6402	17.7401	14.6083	14.3213
Eda2r	24.9153	33.2865	23.5315	27.2223	Undetermined	Undetermined	26.1823	29.4398	32.3016	31.5786	34.4791	25.9006	37.3294	39.1881	28.6571	35.1925	36.6976
Fadd	20.562	20.295	13.4522	17.3682	19.3933	18.8527	16.5763	20.5772	15.7838	23.6601	19.6311	16.5194	19.3114	19.4139	18.24	16.5092	17.4838
Fas	21.1702	21.4637	14.8594	16.871	18.8558	18.4679	16.5863	21.1447	16.5795	22.7883	19.4911	17.0212	17.5724	18.922	17.7236	16.8988	17.7083
Fasl	Undetermined	27.6218	Undetermined	Undetermined	34.55	Undetermined	27.6659	Undetermined	30.3952	Undetermined	35.9412	27.7908	28.4332	30.8472	30.9403	27.6983	26.7932
Ikbkb	19.9585	19.2172	11.958	16.4236	18.2667	17.5247	15.6011	18.981	14.9666	22.798	17.9993	14.9523	18.8538	18.6783	17.6516	15.9356	15.9458
Ikbkg	28.232	25.5327	20.4378	23.9875	25.9744	26.1583	23.2443	25.1328	25.5967	27.2625	25.1808	21.5462	24.3613	27.1858	26.3518	23.3545	21.3601
Jun	22.994	20.4223	14.1627	19.4794	21.2348	20.9268	15.9245	18.4734	19.4085	25.121	19.9486	17.1968	23.5911	24.5755	23.4206	19.7446	14.7132
Lmna	17.1423	16.5455	8.82599	12.7902	15.6529	14.4945	12.9541	16.879	12.2952	19.4879	15.9943	12.8449	16.5488	16.2501	14.6678	14.1927	14.3438
Lmnb1	21.1867	20.3491	13.3338	16.4519	17.9684	17.5443	15.7107	20.4751	15.4872	22.1554	18.517	15.6059	17.347	16.9746	15.8507	15.3269	15.7829
Lmnb2	29.2892	27.747	20.9186	31.1088	32.6391	33.4862	25.1886	30.2111	26.2959	Undetermined	28.1054	23.2987	33.8511	34.2898	32.8441	26.0008	21.7544
Lta	34.6911	34.4477	23.2927	32.5648	Undetermined	31.8926	25.253	26.1458	30.5861	26.7976	26.743	25.7813	32.2753	33.6194	33.1976	34.3255	27.3365
Ltb	24.3517	30.5836	22.7519	27.8439	33.1779	29.7987	21.9721	22.7595	25.396	36.2362	26.5356	22.922	29.3531	31.2948	26.9915	25.5935	22.6614
Ltbr	19.7617	19.7096	12.3411	16.3498	18.1944	17.5111	14.9908	19.9127	14.7131	21.6007	18.2823	15.6286	17.6231	17.7512	16.4836	15.4628	15.4127
Map2k4	20.9992	21.3247	13.7487	16.767	18.9265	18.4284	16.7295	20.9392	16.5637	23.9335	19.3361	17.2081	17.8134	19.0058	17.346	16.7213	17.3361
Map3k1	25.6099	24.6355	15.9436	20.9827	23.4563	22.7332	19.7087	24.1196	20.2982	26.4112	22.6003	19.001	22.5031	23.6436	22.4061	19.5065	18.8572
Map3k14	24.293	22.2972	15.595	19.9842	21.4595	21.6585	18.9842	22.8426	18.9709	28.9155	21.1289	18.7894	22.2923	21.9121	21.2898	19.4568	18.7941
Map3k7	21.2081	20.2801	13.6017	16.2244	18.247	17.5807	16.9605	20.3495	16.4243	22.7539	19.3248	16.7949	17.7875	18.2226	16.8662	16.8524	17.2932
Mapk8	23.9375	21.2124	14.9936	17.7378	19.4993	19.5293	17.7487	21.5399	17.9252	23.642	20.3656	18.3956	18.5134	19.9178	18.7415	18.1628	18.0149
Nfkb1	20.4587	19.5822	13.5395	16.7748	19.2216	18.7059	16.4694	20.4097	16.34	21.8815	18.5314	16.6262	18.5831	20.1931	18.3159	17.2602	16.32
Nfkbia	22.7257	23.128	14.7301	18.4337	22.4674	20.1417	16.7655	18.6802	18.7692	24.0009	19.7066	17.6167	19.5821	22.34	21.6083	18.1886	14.6221
Ngfr	Undetermined	Undetermined	29.6773	Undetermined	Undetermined	Undetermined	Undetermined	Undetermined	39.4294	Undetermined	36.7506	Undetermined	Undetermined	39.2098	Undetermined	Undetermined	27.1986
Pak1	22.3964	22.2627	14.4448	16.5804	18.3648	18.195	17.3105	22.4653	17.3878	22.8917	20.3926	17.7668	16.2562	17.7107	16.281	17.2872	17.6453
Pak2	20.1227	19.4839	12.7264	17.6535	20.1458	19.6082	15.6593	19.6601	16.2725	21.9439	18.2131	15.9015	18.98	21.288	19.6625	16.3265	15.8601
Parp1	21.7759	21.9559	13.9275	16.7102	18.9763	18.3643	17.1949	21.4054	16.6827	22.9	20.3168	17.6537	19.4777	18.6826	17.4329	17.3964	17.7129
Pglyrp1	23.83	25.5223	18.9596	21.9662	21.9539	22.8403	20.3185	25.8546	21.0172	25.7825	22.214	21.2412	21.7875	20.2958	18.6567	22.0969	21.6475
Prkdc	25.6369	25.6336	19.1803	25.7503	28.3386	27.7118	23.7336	25.2348	24.5952	Undetermined	23.6827	21.8165	28.6832	28.7119	28.4938	24.2128	21.4491
Psmg2	21.198	20.8687	14.6039	18.2965	20.6679	20.3983	16.9585	21.3398	17.7235	22.4042	19.9226	17.6811	19.1907	21.8713	19.9379	17.7745	17.8326
Rb1	20.8089	19.9391	13.7182	15.9783	17.893	17.4592	16.6134	19.9788	16.6724	23.6014	18.9562	16.8762	17.4333	18.7862	17.3381	17.4141	17.4638
Relt	21.254	20.5696	13.7394	17.8907	19.5992	18.6993	16.9313	20.259	16.436	23.7014	19.7732	17.449	19.7136	18.7953	18.4316	17.2881	16.8421
Sptan1	20.5247	19.9584	12.684	15.7009	18.2944	17.4344	16.2779	19.8842	15.8397	22.8862	19.2024	16.5401	18.5114	18.8728	17.2994	16.446	16.5279
Tank	20.8629	20.3491	13.8266	15.3766	16.9474	16.3099	15.708	20.3401	15.7284	22.6092	18.312	16.6768	14.7166	15.8102	15.4127	15.9094	15.7543
Tnf	23.3054	24.2277	16.5815	21.2843	25.4941	22.5781	17.7073	17.615	18.5882	25.1895	20.4802	17.6069	25.3258	26.2282	25.3101	19.5678	16.4415
Tnfaip3	24.1307	24.6085	15.8629	20.16	24.3421	22.1512	17.964	19.1413	20.43	24.6921	21.1458	18.9795	23.3455	25.1527	23.429	18.8986	16.6551
Tnfrsf10b	38.8741	27.7266	22.4975	27.3739	31.0274	28.6512	25.5904	29.8203	25.6562	28.4626	Undetermined	25.7277	29.3179	32.5941	28.1569	25.8827	23.8678
Tnfrsf11a	25.9466	24.3381	17.8518	26.8072	29.1024	28.6632	21.3677	26.3022	22.1891	29.7048	24.5671	21.7138	27.8469	30.1708	28.5905	23.4033	20.9376
Tnfrsf11b	34.754	25.8487	23.9879	31.2933	26.5109	34.94	36.9708	31.9178	28.8552	38.0109	39.2815	24.8505	37.6685	36.702	36.7765	25.0034	25.9708
Tnfrsf12a	21.6029	20.9935	13.9569	18.7129	21.2576	20.4601	16.5271	20.4781	16.9065	22.7532	19.504	17.4349	22.5999	22.7915	21.632	18.7301	17.4983
Tnfrsf13b	24.3116	23.5841	16.7446	22.3387	24.7898	23.7978	19.3516	24.55	20.3595	27.8621	22.8051	20.4888	25.7877	27.2442	25.7378	23.4883	20.5555
Tnfrsf13c	29.2041	34.4709	22.7198	36.015	33.9473	33.7262	26.1637	28.7898	26.5228	33.3081	38.395	24.8927	35.3076	29.8115	27.3806	33.2238	34.5871
Tnfrsf14	36.9288	37.4251	20.4659	25.4434	24.4845	25.1767	19.3218	25.8316	19.6439	Undetermined	22.9488	19.5939	17.6526	18.3004	17.5386	17.2977	16.7152
Tnfrsf17	Undetermined	31.5468	Undetermined	31.6995	Undetermined	33.8807	27.4082	30.5832	38.7691	37.4406	37.704	28.3799	36.7704	37.657	32.7024	29.3726	38.3382
Tnfrsf18	25.4691	26.3206	18.194	22.6755	25.3111	24.155	21.2418	25.1605	23.017	25.7479	23.7156	22.4491	23.6419	26.569	24.9825	23.4118	19.9832
Tnfrsf19	28.7301	27.4444	25.2527	28.8667	31.7613	34.3309	27.1887	25.5559	27.6584	26.7051	28.6798	27.917	31.2353	33.4672	29.706	26.7673	30.8551
Tnfrsf1a	20.7145	20.2328	14.0199	20.4062	23.279	22.4103	16.6342	21.8038	17.7245	22.7642	18.904	17.2779	23.5908	24.8145	23.2396	18.1671	14.1835
Tnfrsf1b	20.2609	19.6947	13.4998	20.4058	22.724	22.3139	16.4218	20.509	17.2567	21.8566	18.4576	16.3544	21.4144	23.3568	22.3868	18.2292	14.9365
Tnfrsf21	20.854	20.6244	14.3251	20.4033	22.9403	22.3821	17.5758	21.6219	18.9523	23.9672	19.8836	18.2946	23.5583	24.7763	23.4473	20.0217	16.5209
Tnfrsf25	29.2533	27.5446	24.5151	31.7559	29.1522	30.7791	26.2889	27.3947	25.9657	27.7047	26.3268	25.2753	28.2889	29.8969	30.5229	25.2729	25.2109
Tnfrsf4	34.178	37.6476	19.4956	26.1554	28.6038	27.3254	23.6449	26.9012	24.3398	33.6609	23.7827	23.4404	29.6281	27.8291	26.9126	24.3778	21.1907
Tnfrsf8	23.6588	25.7083	19.4066	21.3583	23.4095	22.8243	20.6122	24.6296	20.2182	33.7848	23.7956	21.6055	22.6406	21.4886	21.1634	20.7437	21.4966
Tnfrsf9	39.7883	33.786	26.1845	30.559	32.1803	34.2332	28.6689	29.791	31.4719	37.253	26.1934	25.5508	29.8782	30.4774	28.8328	24.4999	25.183
Tnfsf10	26.9163	28.5251	22.7068	26.963	30.2008	30.2651	20.993	28.4978	22.3819	28.5375	23.2517	20.8125	22.8769	25.9172	25.2135	19.9954	18.2779
Tnfsf11	27.3331	34.2764	27.3211	29.6957	32.9403	33.2219	32.4594	33.2103	29.6342	27.878	33.5116	35.7106	32.6408	30.0047	31.3572	27.9618	33.6039
Tnfsf12	21.3376	21.6101	13.9527	19.7752	22.4937	21.8742	17.5516	21.7334	18.7545	24.6904	20.5069	17.9456	22.4607	24.353	22.8211	19.6599	17.995
Tnfsf13	17.8629	18.1534	11.5965	14.2244	16.4842	15.4144	13.7166	17.8408	13.7419	19.4083	16.4653	15.4623	16.1558	16.2858	15.3287	15.5316	15.197
Tnfsf13b	24.6301	22.287	16.7406	18.9253	20.6662	20.2074	20.2321	24.8913	19.2389	26.758	21.8393	20.8453	19.7471	19.947	20.304	20.1793	20.3344
Tnfsf14	25.6321	32.8596	22.6431	25.3062	27.4786	26.722	19.5972	27.0215	21.8235	31.4653	23.4079	21.788	22.5376	26.278	24.4137	21.7513	19.4359
Tnfsf15	25.226	39.9035	22.1992	26.0025	Undetermined	27.3934	22.2646	34.6273	21.5186	24.5341	24.4645	21.3239	24.1598	24.6619	23.5347	21.8157	21.5578
Tnfsf18	Undetermined	30.5182	20.0061	22.0208	24.3149	22.9663	22.3185	24.5725	23.4199	26.9525	23.7237	22.7698	24.4366	26.7156	25.4152	24.3954	26.1743
Tnfsf4	35.1022	Undetermined	25.6717	28.841	38.2856	36.7923	26.7495	31.2227	28.7797	26.647	28.5046	25.8777	Undetermined	36.2351	39.8019	37.5108	27.4653
Tnfsf8	38.0305	32.5654	26.2057	29.7337	Undetermined	Undetermined	26.1634	35.4628	27.8802	34.7573	28.7746	24.2046	Undetermined	Undetermined	31.6998	28.4511	25.4074
Tnfsf9	27.2371	Undetermined	23.6222	29.2298	32.4629	30.1934	23.3747	26.4053	24.771	Undetermined	26.6544	25.5513	28.4889	29.0341	28.0244	25.5191	23.251
Tradd	20.6104	20.3098	12.7205	14.5226	16.5235	15.8138	15.669	19.6311	15.8012	22.2512	18.8066	16.8149	13.8822	16.3541	15.2571	16.6517	16.49
Traf1	24.7116	23.3285	23.2757	34.4433	26.1776	27.2737	19.4778	27.5592	21.5016	26.2455	23.9808	21.4288	28.3441	23.9375	23.5358	20.9248	22.2913
Traf2	22.5697	21.5313	14.61	18.9275	21.1487	20.3715	17.5908	22.0109	16.937	24.5984	20.2046	18.3385	20.451	19.976	19.4657	17.9026	17.558
Traf3	26.394	23.6793	17.3125	22.6295	25.3611	24.6333	19.8902	24.8826	20.5899	26.4564	21.7851	20.5583	22.9274	24.9549	23.808	21.7151	19.2841
Actb	13.7347	13.4425	6.32632	13.5125	16.3527	15.2088	9.3462	14.8458	10.9482	16.0133	12.6855	11.1552	15.6374	17.25	15.4341	11.5574	8.94794
B2m	16.2091	15.7495	11.2918	14.6842	17.4277	16.4866	11.3561	16.9536	12.8535	17.6527	14.3261	13.1999	12.8291	16.3232	14.7497	12.9618	10.9263
Gapdh	16.693	16.4538	9.71299	14.6713	17.3484	16.2891	12.9309	16.9906	13.5006	18.7655	15.5321	13.9239	16.6219	18.0138	16.1994	13.979	12.8428
Gusb	17.7468	17.6483	10.6051	12.6703	15.3286	13.9394	13.985	17.6206	13.3142	19.9125	16.5801	14.9471	13.7586	14.8139	13.6579	14.6682	14.9287
Hsp90ab1	16.8781	16.5614	9.88057	13.1729	16.1487	14.9213	12.5084	16.3984	12.9849	18.7074	15.4448	13.6596	15.2804	16.9554	15.2148	13.5921	12.7472
MGDC	37.9942	Undetermined	Undetermined	Undetermined	Undetermined	39.9352	36.4427	Undetermined	39.2844	39.7268	Undetermined	Undetermined	Undetermined	39.8964	Undetermined	39.8334	36.577
RTC	21.4034	20.5625	19.8586	19.8519	20.6428	20.5205	21.7409	22.4312	21.472	21.6832	22.1482	20.7772	19.9431	19.8071	20.6571	22.3236	20.3067
RTC	21.3567	20.6177	19.8849	19.8859	20.5159	20.4612	21.6553	22.4539	21.4466	21.6986	21.9786	20.8418	20.0152	19.7987	20.7303	22.5774	20.3919
RTC	20.7975	20.6375	19.8396	19.8699	20.6186	20.4158	21.6122	22.4354	21.4703	21.5953	21.9585	20.837	19.9259	19.8204	20.7169	22.4378	20.3852
PPC	17.2393	16.75	16.763	16.8911	17.746	17.5394	17.3096	17.3059	17.1878	16.8841	17.2096	16.692	16.9656	16.7639	17.5643	16.5217	16.4893
PPC	17.3042	16.7747	16.8022	17.1941	17.6749	17.4668	17.2104	17.2036	17.1787	16.7606	17.1553	16.7224	17.1878	16.8618	17.5392	16.5874	16.6071
PPC	17.4194	17.1925	17.5646	17.6528	17.7403	17.732	17.4299	17.6776	17.6166	17.4405	17.6213	17.4894	17.7883	17.6134	17.8541	17.367	17.3001
	Actb, B2m, Gapdh, Gusb, Hsp90ab1: houskeeping genes. Gapdh used for normalization.
	MGDC: mouse genomic DNA contamination control
	RTC. Reverse transcription control
	PPC: positive PCR control

## Sheet: DCt and SD Fig 3A and Fig 3F
																Fold Change (comparing to mock group)				Log2 fold change
Gene symbol	AVG Ct			Standard Deviation			AVG Delta(Ct) (Ct(GOI) - Ave Ct(HKG))			Standard Deviation			2^(-Avg.(Delta(Ct))			Day 3 pi		Day 7 pi		Day 3 pi	Day 7 pi	p-value (comparing to mock group)
	Mock	Day 3 pi	Day 7 pi	Mock	Day 3 pi	Day 7 pi	Mock	Day 3 pi	Day 7 pi	Mock	Day 3 pi	Day 7 pi	Mock	Day 3 pi	Day 7 pi	Fold Change	Comments	Fold Change	Comments	Log2 fold change	Loge 2 fold chnage	Day 3 pi	Day 7 pi
Apaf1	18.23	18.85	17.43	2.88852	2.48644	0.591835	3.03	3.58	1.9	1.6634	0.428386	1.89241	0.122134	0.0838	0.268643	0.69		2.2		-0.535332	1.1375	0.155677	0.215504
Arhgdib	16.91	16.81	17.04	2.65857	2.25062	2.05485	1.71	1.53	1.51	0.585561	0.425777	0.760818	0.30498	0.345127	0.350954	1.13		1.15		0.176323	0.201634	0.687939	0.573813
Bag4	19.03	20.1	18.53	2.90995	2.75084	0.557187	3.83	4.82	3	1.73416	0.680754	1.74421	0.07013	0.035325	0.125427	0.5		1.79		-1	0.83996	0.101397	0.338687
Bcl2	28.94	29.13	29.16	2.58809	0.999012	1.86807	13.75	13.86	13.63	0.891862	2.19509	1.49448	7.3e-05	6.7e-05	7.9e-05	0.93	B	1.08	B	-0.104697	0.111031	0.37468	0.522474
Bid	20.58	20.62	18.57	2.73117	2.94334	1.1159	5.39	5.34	3.04	1.04763	0.838919	1.09052	0.023924	0.024658	0.121736	1.03		5.09		0.0426443	2.34767	0.922329	0.006484
Cad	21.01	20.38	21.68	3.24703	2.72589	2.77595	5.82	5.1	6.15	0.47485	0.737213	0.740242	0.017752	0.029113	0.014121	1.64		0.8		0.713696	-0.321928	0.095017	0.543894
Casp2	20.04	19.73	19.72	2.84435	2.51875	2.09814	4.85	4.45	4.19	0.664643	0.693082	0.511023	0.034701	0.045699	0.054852	1.32		1.58		0.400538	0.659925	0.356309	0.104584
Casp3	21.45	20.99	20.58	2.61141	2.24184	1.95987	6.25	5.72	5.05	0.759399	0.38411	0.401551	0.013108	0.019023	0.030185	1.45		2.3		0.536053	1.20163	0.249234	0.008391
Casp8	19.35	18.66	18.58	2.77714	2.70433	2.8852	4.16	3.39	3.05	0.278119	0.77359	1.00004	0.05605	0.095626	0.120821	1.71		2.16		0.773996	1.11103	0.121501	0.025656
Cd27	22.42	22.22	20.44	4.26149	4.03632	0.795643	7.23	6.95	4.91	3.10282	2.48338	1.64046	0.006662	0.008096	0.033195	1.22		4.98		0.286881	2.31615	0.819974	0.177819
Cd40	28.35	21.74	20.67	2.48091	3.50628	2.77267	13.15	6.47	5.14	1.13299	1.8241	0.935724	0.00011	0.011291	0.028337	102.68	A	257.71	A	6.68201	8.0096	0.091659	0.004257
Cd40lg	25.96	26.88	25.54	2.62151	2.6326	2.62206	10.77	11.6	10.01	1.63278	1.23196	2.60716	0.000573	0.000322	0.000972	0.56		1.7		-0.836501	0.765535	0.264274	0.231414
Cd70	28.97	27.6	28.44	2.53129	2.70278	2.13206	13.77	12.33	12.91	0.899839	3.05431	0.859129	7.1e-05	0.000195	0.00013	2.73	B	1.81	B	1.4489	0.85599	0.133636	0.13416
Cflar	20.6	18.78	18.24	2.78458	3.09586	3.03907	5.4	3.5	2.71	0.498612	1.38178	1.11759	0.023669	0.088285	0.152595	3.73		6.45		1.89918	2.6893	0.044813	0.010247
Chuk	24.23	24.92	23.5	2.43116	2.99985	2.61566	9.03	9.65	7.97	0.567044	1.38155	1.13238	0.001909	0.001247	0.00398	0.65		2.09		-0.621488	1.0635	0.81536	0.080168
Cradd	22.88	22.29	23.56	3.17134	2.85508	3.16847	7.68	7.02	8.02	1.0673	0.942114	1.13338	0.00487	0.007727	0.003842	1.59		0.79		0.669027	-0.340075	0.317183	0.676055
Cycs	15.85	15.92	14.07	2.34446	2.5469	1.09598	0.65	0.65	-1.46	1.21259	0.411085	1.6483	0.635243	0.638416	2.75902	1		4.34		0	2.1177	0.528236	0.065094
Dffa	21.08	21.25	21.52	2.87601	2.96887	2.01413	5.89	5.98	5.99	0.760865	0.968857	0.686476	0.016867	0.015881	0.015718	0.94		0.93		-0.0892673	-0.104697	0.992058	0.749261
Dusp1	14.42	15.49	16.73	3.60103	2.74187	2.09614	-0.78	0.22	1.2	1.72172	0.79532	0.52924	1.71585	0.860477	0.435496	0.5		0.25		-1	-2	0.067542	0.034076
Eda2r	27.61	28.59	29.73	2.86993	1.98577	0.60057	12.42	13.31	14.2	2.12519	1.91533	2.27338	0.000183	9.8e-05	5.3e-05	0.54	B	0.29	B	-0.888969	-1.78588	0.394953	0.389055
Fadd	18.32	18.79	18.19	2.6444	3.05655	1.23308	3.13	3.52	2.66	0.788536	0.962228	1.21581	0.114564	0.087331	0.158189	0.76		1.38		-0.395929	0.464668	0.535783	0.282272
Fas	18.61	18.94	17.77	2.52467	2.63694	0.729909	3.42	3.66	2.23	1.63179	0.473182	1.68107	0.093435	0.079042	0.212625	0.85		2.28		-0.234465	1.18903	0.264134	0.1674
Fasl	29.6	29.24	28.58	0.970911	1.17373	1.41635	14.41	13.97	13.05	3.18407	1.76902	1.05925	4.6e-05	6.2e-05	0.000118	1.36	B	2.56	B	0.443607	1.35614	0.865039	0.860939
Ikbkb	17.22	17.55	17.41	2.86355	3.0663	1.42033	2.03	2.28	1.88	0.900509	1.05559	0.90633	0.244855	0.206499	0.27138	0.84		1.11		-0.251539	0.15056	0.712713	0.781422
Ikbkg	25.05	24.66	24.52	2.63981	1.99227	2.33615	9.86	9.39	8.99	1.09504	1.65659	0.911048	0.001077	0.001494	0.001965	1.39		1.82		0.475085	0.863938	0.277618	0.197265
Jun	19.87	19.35	21.21	3.02557	3.18765	4.06938	4.68	4.07	5.68	0.875767	1.85521	2.19861	0.03914	0.059477	0.019537	1.52		0.5		0.604071	-1	0.245049	0.701314
Lmna	14.24	15.08	15.2	3.07287	2.85559	1.11275	-0.95	-0.2	-0.33	1.01815	0.791268	1.34289	1.93575	1.14715	1.25766	0.59		0.65		-0.761213	-0.621488	0.128892	0.469494
Lmnb1	17.81	17.99	16.26	2.82227	2.86173	0.859944	2.61	2.72	0.73	1.59409	0.737878	1.54594	0.163694	0.151992	0.604973	0.93		3.7		-0.104697	1.88753	0.420861	0.089148
Lmnb2	27.99	27.15	27.55	3.57412	2.70434	3.67412	12.8	11.87	12.02	1.55564	1.37326	1.91563	0.00014	0.000266	0.000241	1.9	B	1.71	B	0.925999	0.773996	0.36514	0.364424
Lta	28.88	26.79	29.47	2.73824	1.67936	1.19115	13.69	11.51	13.94	0.888092	2.94632	1.48235	7.6e-05	0.000342	6.4e-05	4.51	A	0.84	B	2.17313	-0.251539	0.132142	0.861199
Ltb	27.46	24.93	26.92	3.17326	3.0329	2.97098	12.26	9.66	11.39	2.27949	2.24691	1.12157	0.000203	0.001239	0.000373	6.09	A	1.83	A	2.60644	0.871844	0.346956	0.638452
Ltbr	17.31	17.52	16.55	2.76416	2.85695	1.1263	2.12	2.25	1.02	1.00725	0.700605	1.09591	0.230605	0.210599	0.494738	0.91		2.15		-0.136062	1.10434	0.608612	0.108037
Map2k4	18.37	19.12	17.64	2.82423	2.91307	0.854129	3.17	3.84	2.11	1.39169	0.733579	1.50845	0.11103	0.069617	0.231143	0.63		2.08		-0.666576	1.05658	0.157218	0.145048
Map3k1	22.23	22.02	21.38	3.46529	2.8792	2.08041	7.03	6.75	5.85	1.20295	0.877355	0.277363	0.007641	0.009296	0.017314	1.22		2.27		0.286881	1.18269	0.71086	0.018226
Map3k14	20.88	21.61	20.75	2.94388	3.92265	1.54259	5.69	6.33	5.22	1.13548	1.91408	0.801247	0.019418	0.012419	0.026874	0.64		1.38		-0.643856	0.464668	0.498915	0.591428
Map3k7	17.86	18.77	17.4	2.76055	2.50407	0.596455	2.66	3.49	1.87	1.58188	0.520036	1.75845	0.157974	0.088754	0.273008	0.56		1.73		-0.836501	0.790772	0.114993	0.309677
Mapk8	19.48	19.94	18.67	3.03434	2.35337	0.753816	4.29	4.66	3.14	1.84958	0.202483	1.47165	0.051112	0.039494	0.113543	0.77		2.22		-0.37707	1.15056	0.190984	0.25536
Nfkb1	18.05	18.38	18.13	2.52678	2.33627	1.46019	2.85	3.1	2.6	0.844845	0.325731	0.71629	0.138471	0.116435	0.164589	0.84		1.19		-0.251539	0.250962	0.301562	0.67359
Nfkbia	20.27	19.26	19.27	3.25901	2.53674	3.07257	5.08	3.98	3.74	1.15732	1.31332	1.3966	0.02964	0.06326	0.075007	2.13		2.53		1.09085	1.33914	0.243593	0.15163
Ngfr	29.95	30	29.44	0.131726	0	1.25282	14.75	14.73	13.91	2.70329	2.26546	1.47062	3.6e-05	3.7e-05	6.5e-05	1.02	B	1.79	B	0.0285692	0.83996	0.679609	0.632652
Pak1	18.71	19.7	17.04	3.1408	2.57319	0.718969	3.51	4.43	1.5	2.14211	0.634195	2.39371	0.087623	0.04644	0.352416	0.53		4.02		-0.915936	2.0072	0.121847	0.069928
Pak2	18.29	17.94	18.42	2.87489	2.49811	2.29231	3.1	2.67	2.89	0.234305	0.387753	0.517082	0.11701	0.157366	0.134716	1.34		1.15		0.422233	0.201634	0.062021	0.314701
Parp1	18.62	19.36	18.14	3.06419	2.54551	0.910923	3.42	4.08	2.61	1.71225	0.561126	1.69438	0.093197	0.058925	0.163902	0.63		1.76		-0.666576	0.815575	0.13675	0.366691
Pglyrp1	22.51	22.74	20.9	2.19709	2.4622	1.42974	7.32	7.46	5.37	1.71829	0.748538	3.05818	0.00627	0.005664	0.024256	0.9		3.87		-0.152003	1.95233	0.416175	0.111511
Prkdc	25.38	24.84	26.31	3.25249	2.77656	3.32405	10.18	9.57	10.78	1.09956	1.62484	1.49713	0.000862	0.001316	0.000569	1.53		0.66		0.613532	-0.599462	0.233366	0.713438
Psmg2	19.34	19.34	19.32	2.5374	2.22553	1.69619	4.14	4.06	3.79	0.585108	0.31288	0.857008	0.056558	0.059773	0.072293	1.06		1.28		0.0840643	0.356144	0.976961	0.36173
Rb1	17.63	18.78	17.69	2.59097	2.73767	0.616166	2.44	3.51	2.16	1.60249	0.706084	1.7656	0.184536	0.087831	0.224422	0.48		1.22		-1.05889	0.286881	0.099077	0.722991
Relt	18.63	19.09	18.21	2.68539	2.73843	1.15904	3.43	3.82	2.68	0.95708	0.725114	1.23601	0.092745	0.070919	0.155746	0.76		1.68		-0.395929	0.748461	0.338837	0.286201
Sptan1	17.43	18.44	17.53	2.90623	2.73793	1.11787	2.24	3.16	2	1.34201	0.672138	1.13817	0.211975	0.111531	0.24998	0.53		1.18		-0.915936	0.238787	0.091971	0.888705
Tank	17.28	18.23	15.52	2.78772	2.78092	0.486738	2.08	2.96	-0.01	2.19472	0.561686	2.30798	0.235866	0.128948	1.00749	0.55		4.27		-0.862496	2.09424	0.121636	0.097538
Tnf	22.25	19.53	22.57	3.12159	2.98354	4.33177	7.05	4.26	7.04	0.737433	1.98284	2.36561	0.007544	0.052293	0.007582	6.93		1		2.79286	0	0.228735	0.350673
Tnfaip3	21.88	20.39	21.5	3.4003	2.38809	3.56051	6.68	5.12	5.96	1.02142	1.61226	1.52313	0.009745	0.028792	0.016011	2.95		1.64		1.56071	0.713696	0.234962	0.271287
Tnfrsf10b	27.71	27.54	27.45	2.78056	2.13244	2.5387	12.51	12.27	11.91	0.681193	1.5586	0.59354	0.000171	0.000203	0.000259	1.18	B	1.52	B	0.238787	0.604071	0.427973	0.237136
Tnfrsf11a	25.45	24.31	26.16	4.11635	3.25681	3.82004	10.26	9.03	10.62	2.06767	1.07061	1.8149	0.000817	0.001908	0.000634	2.33		0.78		1.22033	-0.358454	0.518512	0.636026
Tnfrsf11b	27.72	28.95	28.19	2.6263	2.06032	2.49539	12.53	13.68	12.66	2.60939	2.40508	1.13633	0.000169	7.6e-05	0.000154	0.45	B	0.91	B	-1.152	-0.136062	0.277339	0.332751
Tnfrsf12a	19.5	18.93	20.65	2.89858	2.42681	2.39646	4.3	3.66	5.12	0.365714	0.255106	0.570754	0.050676	0.079108	0.028777	1.56		0.57		0.641546	-0.810966	0.003469	0.012267
Tnfrsf13b	22.59	22.57	24.56	2.98266	3.21116	2.61169	7.4	7.3	9.03	0.26125	0.980186	0.755321	0.005922	0.006365	0.001911	1.07		0.32		0.0976108	-1.64386	0.388008	0.000817
Tnfrsf13c	28.65	27.73	29.44	2.92451	2.16288	1.15326	13.46	12.45	13.91	1.03166	1.3496	2.60729	8.9e-05	0.000178	6.5e-05	2.01	B	0.73	B	1.0072	-0.454032	0.10834	0.462234
Tnfrsf14	25.93	22.89	17.5	3.62988	4.32069	0.574943	10.73	7.62	1.97	2.48536	2.10192	1.54532	0.000587	0.005097	0.255344	8.68		434.78		3.1177	8.76414	0.048931	0.015137
Tnfrsf17	30	29.3	29.87	0	1.1301	0.280591	14.81	14.02	14.34	2.82806	1.76223	1.98765	3.5e-05	6e-05	4.8e-05	1.72	B	1.38	B	0.782409	0.464668	0.555034	0.747016
Tnfrsf18	23.69	23.56	23.72	2.97202	1.68971	2.43802	8.49	8.28	8.19	0.759083	0.811774	1.06067	0.002776	0.003214	0.003433	1.16		1.24		0.214125	0.31034	0.564615	0.391934
Tnfrsf19	28.38	27.28	29.29	1.80352	1.07885	1.41855	13.19	12.01	13.76	1.62848	2.94369	1.99006	0.000107	0.000242	7.2e-05	2.26	B	0.67	B	1.17632	-0.577767	0.198508	0.524192
Tnfrsf1a	20.18	19.18	20.8	3.25161	2.53079	4.48796	4.98	3.91	5.27	1.05735	0.559192	2.49866	0.031635	0.066484	0.025958	2.1		0.82		1.07039	-0.286304	0.056394	0.440877
Tnfrsf1b	19.82	18.48	20.06	3.32115	2.27023	3.45395	4.62	3.2	4.53	1.2239	0.484653	1.54034	0.040618	0.108663	0.043184	2.68		1.06		1.42223	0.0840643	0.025115	0.657408
Tnfrsf21	20.25	20.05	21.66	3.07949	2.37701	3.37649	5.06	4.78	6.13	0.848686	0.451731	1.44215	0.029975	0.036516	0.014244	1.22		0.48		0.286881	-1.05889	0.699099	0.48419
Tnfrsf25	28.41	26.49	27.73	2.10892	0.906795	2.37403	13.22	11.22	12.2	1.68315	1.56124	0.97413	0.000105	0.00042	0.000212	3.99	A	2.02	B	1.99639	1.01436	0.130702	0.445189
Tnfrsf4	26.93	25.35	25.99	3.94151	2.60997	3.28261	11.74	10.08	10.46	1.43837	1.09579	1.69027	0.000293	0.000925	0.000712	3.16		2.43		1.65992	1.28096	0.124883	0.18766
Tnfrsf8	22.73	23.48	21.51	2.15083	3.64167	0.704674	7.53	8.2	5.98	1.53827	1.56604	1.9413	0.0054	0.003394	0.015896	0.63		2.94		-0.666576	1.55582	0.250472	0.161269
Tnfrsf9	29.36	28.37	27.68	1.55767	2.0054	2.64061	14.17	13.09	12.15	1.43456	2.4577	1.0216	5.4e-05	0.000114	0.00022	2.11	B	4.06	B	1.07724	2.02148	0.106426	0.067072
Tnfsf10	27.52	24.08	22.46	2.7259	3.55419	3.28907	12.32	8.81	6.92	1.17961	1.65197	1.48458	0.000195	0.002236	0.008231	11.46	A	42.19	A	3.51854	5.39883	0.026083	0.010234
Tnfsf11	29.06	29.59	29.59	1.34618	0.849137	0.911511	13.86	14.31	14.06	2.33893	2.92533	1.89944	6.7e-05	4.9e-05	5.9e-05	0.73	B	0.87	B	-0.454032	-0.200913	0.590919	0.563766
Tnfsf12	20.17	20.2	21.46	3.17968	2.71274	2.57248	4.98	4.92	5.93	0.469133	0.640636	0.574734	0.031705	0.03296	0.016441	1.04		0.52		0.0565835	-0.943416	0.756718	0.026182
Tnfsf13	15.62	16.11	15.7	2.46471	2.26965	0.492481	0.43	0.83	0.17	1.29757	0.423438	1.71553	0.743368	0.561789	0.889854	0.76		1.2		-0.395929	0.263034	0.205109	0.525482
Tnfsf13b	20.58	22.3	20.1	2.71818	2.91766	0.250364	5.38	7.03	4.57	1.85018	0.890049	2.2611	0.023992	0.007668	0.042073	0.32		1.75		-1.64386	0.807355	0.067477	0.308572
Tnfsf14	26.3	23.94	22.88	2.45209	3.85934	2.60535	11.1	8.67	7.35	1.76661	1.66396	1.04775	0.000455	0.002462	0.006121	5.41		13.46		2.43563	3.75061	0.054569	0.01716
Tnfsf15	26.8	24.02	23.15	3.00377	3.25051	1.39364	11.61	8.74	7.61	1.75515	2.43981	0.754671	0.00032	0.002333	0.005102	7.29		15.94		2.86592	3.99458	0.123585	0.002664
Tnfsf18	24.88	23.96	25.43	4.20333	1.66065	1.03248	9.69	8.69	9.9	3.17139	0.866164	2.13857	0.001211	0.002429	0.00105	2.01		0.87		1.0072	-0.200913	0.489406	0.30167
Tnfsf4	29.09	27.76	29.49	1.73544	1.57573	1.13357	13.89	12.49	13.96	1.12976	2.51284	1.49552	6.6e-05	0.000174	6.3e-05	2.65	B	0.95	B	1.40599	-0.0740006	0.316723	0.771324
Tnfsf8	29.32	27.84	28.77	1.53098	2.29055	1.99672	14.13	12.56	13.24	1.40223	1.50883	0.984841	5.6e-05	0.000165	0.000103	2.96	B	1.85	B	1.5656	0.887525	0.14986	0.261185
Tnfsf9	28.35	26.13	26.86	2.55078	2.24058	2.42686	13.15	10.85	11.33	1.41923	0.803507	0.617093	0.00011	0.000541	0.000388	4.93	A	3.53	A	2.30159	1.81967	0.051828	0.112392
Tradd	16.75	18.16	15.73	3.1528	2.56508	1.16774	1.56	2.89	0.2	2.266	0.432527	2.80185	0.340252	0.135055	0.873186	0.4		2.57		-1.32193	1.36177	0.076727	0.186368
Traf1	25.79	23.37	23.81	2.59305	3.11766	2.79643	10.6	8.09	8.28	3.31552	1.36936	2.315	0.000644	0.003666	0.003228	5.69		5.01		2.50843	2.32481	0.252923	0.217926
Traf2	19.86	19.95	19.07	2.84568	2.93805	1.27804	4.67	4.67	3.54	0.767631	0.782587	1.02179	0.039418	0.039207	0.086016	0.99		2.18		-0.0144996	1.12433	0.970399	0.115974
Traf3	23.33	22.36	22.54	3.22601	2.68157	2.17204	8.14	7.09	7.01	0.855133	0.621196	0.653793	0.003545	0.007358	0.007777	2.08		2.19		1.05658	1.13093	0.029779	0.02749
Actb	13.1	12.5	13.77	3.50998	2.53154	3.41008	-2.1	-2.77	-1.77	1.12852	0.470741	1.37647	4.28269	6.8443	3.40117	1.6		0.79		0.678072	-0.340075	0.373085	0.913785
B2m	15.31	14.39	13.56	2.16372	2.45776	2.0542	0.11	-0.88	-1.97	0.798898	0.535222	1.07026	0.924425	1.84499	3.9269	2		4.25		1	2.08746	0.020131	0.070768
Gapdh	15.19	15.27	15.53	2.82806	2.26546	2.08783	0	0	0	0	0	0	1	1	1	1		1		0	0	0	0
Gusb	14.66	16.06	14.37	2.82225	2.47514	0.608011	-0.54	0.79	-1.17	1.74351	0.509327	2.39402	1.4523	0.57996	2.24379	0.4		1.54		-1.32193	0.62293	0.068882	0.276993
Hsp90ab1	14.59	14.95	14.76	2.67761	2.36428	1.63654	-0.6	-0.32	-0.77	0.832192	0.223023	0.514095	1.51671	1.25125	1.70931	0.82		1.13		-0.286304	0.176323	0.253116	0.902758
