# Supplementary material for: TNF superfamily member 14 drives post-influenza depletion of alveolar macrophages, enabling secondary pneumococcal pneumonia
Source: J Clin Invest. 2025 Nov 18;136(2):e185390. doi: 10.1172/JCI185390 (PMC12807475; doi:10.1172/JCI185390)
Supplement: Supplemental data set 2 [file jci-136-185390-s179.xlsx]

## Sheet: Ct values Fig 2E
Gene symbol	Mock n1	Mock n2	Mock n3	Mock n4	Day 3 pi n1	Day 3 pi n2	Day 3 pi n3	Day 7 pi n1	Day 7 pi n2	Day 7 pi n3	Day 7 pi n4	Day 7 pi n5	Day 7 pi n6	Day 7 pi n7	Day 7 pi n8
9430015G10Rik	21.6635	15.3159	18.7829	20.9612	22.2306	20.3899	20.8233	18.7361	19.7159	19.3251	20.0015	20.7322	26.9014	22.1731	19.8796
Abl1	20.3487	13.7209	17.8067	19.3704	21.2861	19.879	20.1469	16.962	17.7862	17.8121	18.5178	18.8199	25.5503	21.3296	18.92
Akt1	17.6394	9.67731	15.3942	15.3245	16.654	14.9436	19.7727	13.6201	14.472	14.3679	18.447	15.7337	22.3021	20.2164	14.4399
Apaf1	17.1621	12.5826	16.7813	17.4971	19.6143	18.2526	17.5655	15.8379	16.854	17.2429	16.7866	17.0056	22.9771	17.7799	16.5767
App	18.7519	8.88175	16.9193	16.2666	15.8423	14.9927	25.9005	14.9047	15.2921	15.2434	24.6345	18.3135	22.8425	21.6887	13.5611
Atg12	17.2189	11.7325	17.2707	16.672	17.4074	16.5437	21.9061	15.3895	15.3267	15.6685	20.7349	17.5218	20.9765	16.7961	14.1548
Atg16l1	19.2261	11.861	16.4478	17.5143	19.0721	17.6683	19.8319	15.5403	16.1894	16.2331	18.4063	16.9301	22.2607	19.9443	16.3749
Atg3	15.8386	10.2718	15.8809	15.4158	17.2814	15.3611	21.393	13.8389	14.5766	14.4941	19.711	16.0245	20.1749	16.6031	13.458
Atg5	14.9352	9.82097	14.8354	15.1443	17.1324	15.2048	16.7711	12.8216	13.7733	13.5157	15.6273	14.7646	20.2316	15.3582	13.6167
Atg7	24.6101	13.6344	20.7554	20.2772	20.3632	19.7052	28.7374	19.9704	19.6045	19.7869	28.7209	22.9427	28.4172	28.0033	18.0038
Atp6v1g2	26.314	17.8564	23.8574	24.3355	24.8995	23.3267	31.7572	23.766	23.5016	22.9335	29.4555	25.4069	27.4982	28.1501	20.9775
Bax	16.5916	8.79811	14.5599	15.1416	15.7807	14.2684	18.5176	12.4381	12.9015	13.5429	17.5462	14.6695	20.5478	16.8705	12.8523
Bcl2	38.4533	22.0095	26.3092	27.6452	27.3968	26.3297	32.964	25.0197	26.3935	26.6143	33.2315	29.7036	Undetermined	38.4168	22.9181
Bcl2a1a	14.3531	8.96323	14.6209	14.5187	15.4826	13.7106	18.6201	13.9053	13.8424	14.1488	17.799	15.3944	20.2943	15.5971	12.7301
Bcl2l1	18.7795	11.5445	17.7155	17.581	18.076	16.8031	21.667	14.3678	15.2777	15.132	19.4759	16.8381	22.7054	19.8999	15.3139
Bcl2l11	15.5972	11.6179	15.8349	16.7717	19.2297	16.9183	18.5419	15.8128	16.4434	15.7224	17.4765	16.9681	22.878	15.8275	14.6459
Becn1	17.9911	11.2009	17.3203	16.6322	17.9495	16.3627	24.8724	15.591	15.9481	15.8768	23.4581	18.4535	22.4268	20.1817	14.2366
Birc2	17.8922	13.4412	17.3503	18.2055	20.0622	17.9972	18.9025	15.7799	16.7385	16.4916	17.4195	17.4397	22.9207	18.4449	15.9632
Birc3	25.3305	18.5737	24.7484	25.9052	25.0691	23.9375	29.1773	23.1696	23.6838	23.5236	26.8363	23.7651	28.7455	25.8723	20.3263
Bmf	17.3402	10.9464	16.1575	17.5341	19.3202	17.8668	17.448	14.8125	15.7035	15.4372	16.1884	16.0187	22.6317	17.2815	16.3772
Casp1	14.2065	10.5779	14.6409	15.173	16.1807	14.5953	15.7385	11.8597	12.6475	12.726	14.4509	13.8678	18.6185	11.7288	11.6416
Casp2	19.7686	12.7545	17.7104	18.7169	20.3571	18.6104	21.2689	17.1497	17.6677	17.5005	19.6764	18.793	24.5037	20.8765	17.3821
Casp3	21.164	14.45	20.1865	19.7797	21.1719	19.2709	23.9576	17.3799	18.2146	17.8137	21.9789	19.9685	25.5837	21.802	17.6903
Casp6	18.6359	12.8109	17.4662	17.8559	20.2665	17.859	21.2101	16.3108	16.9274	16.7614	19.5631	17.4911	23.7944	19.896	17.4857
Casp7	16.2116	11.4897	16.561	16.6314	18.0476	16.9239	15.9061	13.3994	14.4438	14.1939	15.1801	15.178	20.4049	15.188	14.2067
Casp9	17.8516	10.5898	16.4565	16.8217	18.4125	16.8905	17.486	14.6746	15.4362	15.5727	16.7938	16.5029	22.4645	17.7913	16.5587
Ccdc103	29.8703	22.69	29.2715	25.7379	29.146	26.673	31.9186	27.4832	25.6902	27.5164	32.4481	31.6392	34.5267	30.8392	25.0108
Cd40	36.4896	22.9331	25.8285	25.6483	20.7256	18.5089	24.5372	15.4881	17.4355	16.9528	22.5276	18.0107	26.5807	22.9767	15.3734
Cd40lg	Undetermined	20.8753	23.5867	23.1414	27.3542	25.4152	26.1951	23.3708	24.4368	24.919	24.728	23.9627	31.5351	24.7834	22.3601
Cflar	19.797	12.7228	18.4868	18.9564	18.9419	17.4446	22.2446	15.2917	16.1344	15.9704	19.3583	16.9852	21.5113	19.5986	15.4455
Commd4	16.7093	10.6855	14.796	15.4234	17.6534	15.7586	16.4769	13.7094	14.2717	14.5243	15.7678	15.3634	22.8528	17.6823	13.8677
Ctsb	13.7669	6.44704	12.8714	12.5983	13.9163	11.8364	15.2343	9.53001	10.4304	10.7474	13.7349	11.577	17.2636	14.6143	9.58577
Ctss	11.1611	4.43109	9.91598	9.8771	10.2167	8.92804	13.4973	6.93266	7.31514	7.43466	12.2768	8.96706	13.9316	11.6338	6.93627
Cyld	19.532	12.8463	18.3855	18.6807	20.7644	18.471	22.4547	16.9257	17.5805	17.6388	20.7365	18.2385	23.5178	21.2819	16.817
Defb1	Undetermined	23.3962	30.8314	28.5402	29.3184	25.844	24.1924	32.63	33.2498	31.8517	24.8888	23.6577	Undetermined	Undetermined	Undetermined
Dennd4a	18.4287	11.6597	16.3375	17.3554	19.5871	17.8319	21.8596	16.707	17.6766	16.8294	20.7342	18.0079	23.7205	20.4504	16.5276
Dffa	21.311	13.8243	19.2159	19.6463	21.4671	19.4998	22.4735	17.6721	18.2153	17.8554	21.5823	19.8405	26.8399	22.8636	19.2894
Dpysl4	32.7695	24.6868	26.1144	28.0111	27.6552	26.8734	31.6954	27.5973	27.4145	26.8964	32.3018	33.3176	31.8664	31.3018	27.7213
Eif5b	16.7828	11.2693	16.9959	17.4132	18.7443	16.8403	20.2357	14.884	15.8811	15.6464	19.2134	17.2768	21.8379	16.7492	14.438
Esr1	27.3659	21.4546	24.1524	26.3537	26.9814	26.5363	25.9799	25.6004	25.7905	27.7819	26.6882	24.671	Undetermined	Undetermined	24.308
Fas	17.5037	12.9378	17.1632	17.5616	18.8797	16.6591	19.9554	15.0061	15.8521	16.0136	18.8364	16.9791	21.8572	17.836	15.8426
Fasl	Undetermined	26.9097	31.6095	Undetermined	28.4206	27.7006	33.4149	26.0167	28.2013	25.2178	Undetermined	27.746	Undetermined	30.1952	23.8106
Foxi1	34.6966	21.3565	25.1873	24.4888	27.6657	24.6734	28.9087	24.2408	27.3925	24.7717	27.7483	24.4141	35.5964	34.7397	25.5272
Gaa	19.3656	11.2308	17.5467	17.2493	18.4125	16.9897	23.5314	15.9934	16.4215	16.4567	22.5122	18.3027	24.4445	22.3977	15.2614
Gadd45a	22.5103	16.5374	21.8856	19.8239	22.2181	19.6998	25.4143	18.361	18.3774	18.9111	22.6984	19.9921	25.7548	23.3496	17.8356
Galnt5	39.9044	24.2848	32.3976	31.9437	32.0599	32.4594	29.9339	33.3613	31.608	31.2676	Undetermined	24.1635	Undetermined	Undetermined	37.0145
Grb2	14.2314	7.91211	13.7547	13.7542	15.2564	13.6788	16.4732	11.5423	11.9298	12.1336	15.5274	13.339	18.5138	14.6236	11.8317
Hspbap1	21.1978	13.9552	19.482	19.8013	20.6883	18.9582	26.8139	18.5743	18.3799	18.6489	24.7855	21.2918	26.4995	23.2582	16.544
Htt	25.5797	14.7443	20.683	20.7251	21.3548	20.5287	29.1733	19.1679	19.4338	19.4353	26.9432	21.8529	26.6875	28.2712	18.2066
Ifng	Undetermined	23.5382	26.0046	29.6992	23.9198	22.0172	25.1598	18.4677	21.5291	18.9529	26.722	20.3976	33.2527	24.3558	19.5884
Igf1	18.6644	13.3108	18.3263	17.6112	19.3005	17.2547	24.2895	15.8159	14.8437	16.1408	21.8357	19.6895	25.7117	18.1814	13.568
Igf1r	23.9719	16.8443	21.9363	22.835	23.4289	22.3348	27.3123	22.186	23.3801	21.9221	27.2367	23.8452	31.8369	32.6189	22.2558
Ins2	32.7695	23.4373	31.3184	29.7135	30.7503	28.0109	34.3149	30.8322	29.0349	30.5339	34.5863	26.4003	33.8633	34.178	37.6419
Irgm1	22.3341	13.539	20.4165	19.5553	16.735	15.5264	23.7932	12.6614	13.4481	13.6195	21.0127	15.9578	20.9814	19.2053	12.7883
Jph3	33.9756	23.6029	26.5353	26.4034	29.1088	27.3048	32.6949	26.8384	26.3029	26.3263	32.5252	31.4975	31.6176	33.7389	32.1202
Kcnip1	32.959	23.928	28.2604	28.335	30.6822	26.5932	26.8944	26.3499	28.2363	28.7899	26.4026	35.6965	33.454	35.6962	33.3493
Mag	17.7569	12.1752	16.9445	17.2414	18.831	16.9838	17.8825	14.9238	15.6298	15.7623	17.5957	16.5147	22.939	18.3274	15.6716
Map1lc3a	18.1672	10.8546	16.5744	16.4701	19.153	16.9942	20.2241	16.7492	16.5619	16.2889	19.868	17.573	24.3933	20.8899	16.3345
Mapk8	18.3554	12.9363	17.4628	18.0175	20.3722	18.3645	20.4701	16.4315	17.1752	16.9717	19.5831	17.8892	22.6836	18.7061	16.8373
Mcl1	13.3637	7.97209	13.2779	13.8409	15.2254	13.4489	15.9609	11.8765	12.5734	12.3883	14.8965	13.6643	18.9857	15.2168	11.9697
Nfkb1	17.176	11.1806	16.6697	16.7394	18.1315	16.6156	20.9676	15.453	16.2269	15.8256	20.3539	16.992	22.6603	18.8543	14.4928
Nol3	35.2246	24.3227	28.01	29.2031	29.7864	26.9048	36.6593	24.2654	24.4438	26.1489	35.3182	29.3322	38.3815	36.2229	24.1797
Olfr1404	34.9603	33.3502	30.4246	28.3046	30.7893	30.5459	33.9812	28.5343	28.5884	28.435	33.5235	32.184	27.1234	35.2902	35.3205
Parp1	17.9562	12.6262	17.2977	18.2348	20.2428	18.2039	18.3254	15.999	16.6758	16.48	17.6686	17.4831	23.6999	18.6457	16.4228
Parp2	19.6029	13.3042	17.9266	19.4732	21.5419	19.2304	20.776	17.5821	17.8076	18.1954	20.1771	18.6732	24.016	20.3039	17.8432
Pik3c3	16.3876	11.7258	16.4537	17.4566	19.4059	17.2412	18.3649	15.5316	16.3398	15.876	18.2179	16.7536	24.6445	17.8717	15.4764
Pvr	22.4751	16.4326	21.2258	21.7694	23.1143	21.2981	24.2977	19.3348	19.8702	20.1683	22.7295	21.7096	25.264	22.7	19.6027
Rab25	23.5262	17.8012	22.3406	25.764	24.9731	22.2737	27.8682	22.5846	23.422	22.6563	25.38	25.366	33.1833	28.1533	22.5645
Rps6kb1	15.7177	11.371	15.4644	15.7815	17.8796	16.2042	16.5354	13.877	14.3423	14.6039	15.4875	15.8472	20.7966	15.6003	14.6193
S100a7a	32.7139	34.2619	29.8876	28.7724	30.1546	29.8672	36.1942	28.8087	28.2842	30.9716	31.5285	28.8072	35.2843	34.9917	35.7158
Snca	25.5007	19.4564	25.4984	31.7561	27.2804	26.2239	34.7992	30.8998	24.8523	27.994	33.5865	23.7193	36.9502	36.4764	22.9764
Spata2	21.1898	14.3078	19.4212	19.271	21.8252	20.5797	22.9839	18.6172	19.4788	19.2024	22.1545	20.2517	Undetermined	23.2619	18.9627
Sqstm1	14.1954	8.31601	13.2007	13.1849	15.2717	13.3921	15.3219	11.6211	11.7741	12.3903	14.7724	13.2869	18.7983	15.0108	12.3453
Sycp2	22.4947	16.8506	20.1769	21.3242	23.1494	21.7093	24.6957	21.5287	22.8953	21.4903	23.7362	22.9145	27.2823	24.5973	21.566
Maco1	21.5484	14.4561	20.7942	21.8627	23.8197	21.4717	25.6926	20.4752	20.5529	20.5763	24.43	21.2706	26.6568	23.1691	18.8887
Tnf	21.322	15.1938	22.3735	19.2213	19.0593	17.3548	26.7481	17.2564	17.4107	17.7665	25.4567	20.1664	25.9137	26.6756	16.9534
Tnfrsf10b	29.0068	19.9954	27.5784	27.8144	26.4473	25.4534	37.1947	23.8712	24.7785	23.7797	28.7862	30.2311	Undetermined	28.5893	23.3191
Tnfrsf11b	36.9633	24.5437	27.5916	30.5172	28.3593	24.7676	35.4058	29.6835	28.8335	27.4628	35.1747	25.3945	25.5721	36.2798	36.7583
Tnfrsf1a	21.1678	10.8305	18.3549	17.4221	17.6839	16.6329	24.9549	15.3312	15.8371	15.7671	22.7255	18.3043	25.1993	24.2518	14.736
Traf2	20.0022	12.8134	18.1503	18.5437	19.7491	18.2003	19.5143	15.7608	16.1442	16.6761	18.8825	17.4848	24.7337	20.4058	15.7822
Trp53	17.6416	12.1635	17.5221	18.5234	19.6671	17.9387	18.2093	15.85	16.7553	16.7668	17.9372	17.6151	23.726	18.1118	16.3944
Txnl4b	24.7065	16.2027	23.5119	22.289	22.8617	21.8678	28.6286	20.5609	20.7589	20.9482	27.9032	23.1799	33.7521	26.2845	19.281
Ulk1	21.4813	12.9406	18.3636	19.2248	20.7406	19.2644	23.6148	17.8402	17.9956	18.1739	22.2871	19.5602	39.8906	24.0186	17.8289
Xiap	16.7674	11.4566	16.2757	17.4062	18.7463	16.9307	18.1651	14.7379	15.7314	15.6203	17.7165	16.5821	21.2811	16.6943	15.7955
Actb	13.8845	Undetermined	11.864	10.9482	10.9837	10.2152	19.493	8.53253	8.81868	8.9676	18.5817	12.4325	18.6787	16.2118	8.39712
B2m	14.7517	6.8483	14.3085	12.8954	11.4755	10.6309	22.2691	9.73525	10.1845	10.4695	20.8243	14.0037	17.306	13.909	7.68639
Gapdh	14.418	6.20724	12.6936	12.3511	13.3434	11.6902	18.6339	9.93384	10.5866	10.9027	17.816	13.7628	19.6703	16.1845	10.4653
Gusb	13.3385	8.50314	13.3217	14.285	16.5342	14.2629	15.9861	12.7577	13.4034	13.2902	16.5736	14.6857	20.2059	14.5687	12.4205
Hsp90ab1	13.6643	6.7971	13.2843	12.7107	14.1544	12.2996	18.5079	10.9881	11.8149	11.751	17.5621	14.008	19.1795	15.9257	10.8593
MGDC	38.3515	30.2993	32.9207	33.8434	35.2148	35.4813	35.1708	36.3238	31.629	31.3214	37.775	Undetermined	32.659	36.4069	33.9749
RTC	19.2924	17.1455	18.7908	18.2003	17.8402	18.1672	20.8583	18.801	18.4959	19.7677	21.2157	18.4517	22.4345	19.9889	18.9032
RTC	19.2292	17.0213	19.3215	17.5244	17.7592	18.1354	20.7952	18.0087	17.7698	18.3599	21.1955	18.3734	22.2986	19.9827	18.9464
RTC	19.29	16.9817	18.8274	17.542	17.7402	18.1982	20.8419	18.0033	17.7822	18.3222	20.9987	18.3177	22.3194	19.9963	18.9272
PPC	16.7211	16.4874	17.5756	16.943	17.7934	17.4001	16.2343	16.6234	16.7863	16.9919	16.2797	16.7213	16.2636	17.2443	16.7754
PPC	16.6643	16.4785	17.7892	16.9239	17.3409	17.7115	16.3763	16.6926	16.6333	16.8065	16.2852	16.7441	16.6235	17.0018	16.8305
PPC	17.4755	17.3642	17.5221	17.7186	17.5745	17.6856	16.9234	17.1895	17.2763	17.2692	16.8962	17.5648	17.208	17.1431	17.5239
	Actb, B2m, Gapdh, Gusb, Hsp90ab1: houskeeping genes. Gapdh used for normalization.
	MGDC: mouse genomic DNA contamination control
	RTC. Reverse transcription control
	PPC: positive PCR control

## Sheet: DCt and SD Fig 2E
																Fold Change (comparing to control group)				Log2 fold change
Gene symbol	AVG Ct			Standard Deviation			AVG Delta(Ct) (Ct(GOI) - Ave Ct(HKG))			Standard Deviation			2^(-Avg.(Delta(Ct))			Day 3 pi		Day 7 pi		Day 3 pi	Day 7 pi	p-value (comparing to control group)
	Mock	Day 3 pi	Day 7 pi	Mock	Day 3 pi	Day 7 pi	Mock	Day 3 pi	Day 7 pi	Mock	Day 3 pi	Day 7 pi	Mock	Day 3 pi	Day 7 pi	Fold Change	Comments	Fold Change	Comments	Log2 fold change	Log2 fold change	Day 3 pi	Day 7 pi
9430015G10Rik	19.18	21.15	20.93	2.8536	0.962337	2.62052	7.76	6.59	7.27	1.36596	3.81402	2.36995	0.004602	0.010365	0.006489	2.25		1.41		1.16993	0.495695	0.311782	0.52081
Abl1	17.81	20.44	19.46	2.92123	0.747151	2.77575	6.39	5.88	5.8	1.08014	3.78524	2.352	0.01189	0.016963	0.017986	1.43		1.51		0.516015	0.594549	0.329262	0.507665
Akt1	14.51	17.12	16.7	3.39575	2.4485	3.22337	3.09	2.57	3.03	0.330118	1.23773	1.21202	0.11733	0.168687	0.122035	1.44		1.04		0.526069	0.0565835	0.358954	0.585142
Apaf1	16.01	18.48	17.63	2.30077	1.04276	2.2293	4.59	3.92	3.97	1.5445	4.32396	2.69449	0.041571	0.06599	0.063932	1.59		1.54		0.669027	0.62293	0.318865	0.473917
App	15.2	18.91	18.31	4.34472	6.06728	4.21931	3.79	4.36	4.64	0.762812	2.55251	1.20965	0.072424	0.048833	0.039974	0.67		0.55		-0.577767	-0.862496	0.802595	0.302863
Atg12	15.72	18.62	17.07	2.67445	2.87922	2.54382	4.31	4.06	3.41	1.12927	0.790643	1.71087	0.050554	0.05982	0.094349	1.18		1.87		0.238787	0.903038	0.964873	0.351782
Atg16l1	16.26	18.86	17.73	3.14949	1.09764	2.32294	4.84	4.3	4.07	0.805495	2.6907	1.88572	0.034799	0.05071	0.059555	1.46		1.71		0.545968	0.773996	0.36363	0.406046
Atg3	14.35	18.01	16.11	2.72808	3.08158	2.58829	2.93	3.46	2.44	1.10301	0.618129	1.43131	0.130829	0.091129	0.183662	0.7		1.4		-0.514573	0.485427	0.462596	0.457094
Atg5	13.68	16.37	14.96	2.57854	1.02461	2.33919	2.27	1.81	1.3	1.31252	3.18683	2.01987	0.207838	0.284485	0.406582	1.37		1.96		0.454176	0.970854	0.375612	0.389373
Atg7	19.82	22.94	23.18	4.55669	5.03555	4.5173	8.4	8.38	9.52	1.22431	1.57383	1.35041	0.002957	0.003003	0.001366	1.02		0.46		0.0285692	-1.12029	0.805865	0.137527
Atp6v1g2	23.09	26.08	25.21	3.64802	3.4886	2.92875	11.67	11.52	11.55	0.368122	0.138841	1.78977	0.000306	0.000341	0.000334	1.11		1.09		0.15056	0.124328	0.626449	0.532857
Bax	13.77	16.19	15.17	3.42473	2.15379	2.88687	2.36	1.63	1.51	0.415153	1.51664	1.08847	0.195428	0.322405	0.352123	1.65		1.8		0.722466	0.847997	0.327825	0.20239
Bcl2	26.49	27.91	27.58	3.35472	1.88794	2.74403	15.07	13.35	13.92	0.993932	1.7455	2.07985	2.9e-05	9.6e-05	6.5e-05	3.3	A	2.23	A	1.72247	1.15704	0.245427	0.354027
Bcl2a1a	13.11	15.94	15.46	2.76937	2.48619	2.48049	1.7	1.38	1.8	1.22478	1.21021	1.67135	0.308538	0.383701	0.287438	1.24		0.93		0.31034	-0.104697	0.829888	0.806391
Bcl2l1	16.41	18.85	17.38	3.28448	2.52232	2.98117	4.99	4.29	3.71	0.437496	1.10745	1.07663	0.03152	0.051018	0.076357	1.62		2.42		0.695994	1.27501	0.293194	0.187365
Bcl2l11	14.96	18.23	16.97	2.28205	1.18688	2.53662	3.54	3.67	3.31	1.82643	3.27814	2.47588	0.086095	0.078339	0.101072	0.91		1.17		-0.136062	0.226509	0.525418	0.505398
Becn1	15.79	19.73	18.27	3.10675	4.52508	3.43192	4.37	5.17	4.61	0.60493	0.923875	1.02678	0.048408	0.027731	0.041054	0.57		0.85		-0.810966	-0.234465	0.240878	0.983929
Birc2	16.72	18.99	17.65	2.21576	1.03515	2.29983	5.3	4.43	3.98	1.61191	3.61102	2.26231	0.025298	0.046344	0.063176	1.83		2.5		0.871844	1.32193	0.333253	0.43982
Birc3	23.64	26.06	24.49	3.41002	2.75717	2.5833	12.22	11.51	10.83	1.08599	0.873072	1.82906	0.000209	0.000344	0.000551	1.64		2.63		0.713696	1.39506	0.446885	0.113767
Bmf	15.49	18.21	16.81	3.09254	0.982615	2.4615	4.08	3.66	3.14	1.06008	4.19425	2.51496	0.059249	0.07934	0.113356	1.34		1.91		0.422233	0.933573	0.320026	0.445255
Casp1	13.65	15.5	13.44	2.08559	0.818115	2.3244	2.23	0.95	-0.22	1.91256	3.32957	2.52308	0.212852	0.517991	1.16689	2.43		5.48		1.28096	2.45418	0.340312	0.323606
Casp2	17.24	20.08	19.19	3.10462	1.35094	2.5093	5.82	5.52	5.53	0.751063	2.50147	1.82111	0.0177	0.021748	0.021666	1.23		1.22		0.298658	0.286881	0.401692	0.510977
Casp3	18.9	21.47	20.05	3.01976	2.35724	2.89053	7.48	6.91	6.39	0.611952	1.38017	1.16092	0.005611	0.00831	0.011935	1.48		2.13		0.565597	1.09085	0.38466	0.252214
Casp6	16.69	19.78	18.53	2.63286	1.72804	2.49107	5.27	5.22	4.86	1.03088	2.32274	1.81225	0.025832	0.026781	0.034351	1.04		1.33		0.0565835	0.411426	0.501853	0.454461
Casp7	15.22	16.96	15.27	2.49591	1.07114	2.16663	3.81	2.4	1.61	1.46723	4.45158	2.43452	0.0715	0.189023	0.327803	2.64		4.58		1.40054	2.19535	0.301043	0.345581
Casp9	15.43	17.6	16.97	3.28037	0.766967	2.4159	4.01	3.04	3.31	0.498075	3.62783	2.27637	0.061966	0.121542	0.100896	1.96		1.63		0.970854	0.704872	0.307678	0.441576
Ccdc103	26.89	28.61	28.21	3.34271	1.72789	2.08428	15.47	14.05	14.55	1.48245	2.36064	2.40108	2.2e-05	5.9e-05	4.2e-05	2.68	A	1.9	A	1.42223	0.925999	0.336127	0.43488
Cd40	26.1	21.26	19.42	2.91643	3.04911	4.0958	14.68	6.7	5.75	1.76055	0.746396	1.05641	3.8e-05	0.009609	0.018544	253.1		488.44		7.98356	8.93204	0.011367	0.0202
Cd40lg	24.4	26.32	24.82	3.91703	0.975693	2.26416	12.98	11.77	11.15	2.50133	3.644	2.6004	0.000123	0.000287	0.000439	2.33		3.55		1.22033	1.82782	0.347396	0.378855
Cflar	17.49	19.54	17.54	3.22452	2.45595	2.31467	6.07	4.99	3.87	0.588532	1.19519	1.59722	0.014852	0.031514	0.068315	2.12		4.6		1.08406	2.20163	0.226678	0.150075
Commd4	14.4	16.63	16	2.60346	0.95656	3.05214	2.99	2.07	2.34	1.0798	3.66597	1.9951	0.126213	0.237537	0.197554	1.88		1.57		0.910733	0.650765	0.314863	0.4994
Ctsb	11.42	13.66	12.19	3.35326	1.71314	2.7624	0	-0.89	-1.48	0.43748	2.18078	1.37096	0.997646	1.85771	2.78918	1.86		2.8		0.895303	1.48543	0.321201	0.245978
Ctss	8.85	10.88	9.43	3.00329	2.35588	2.78643	-2.57	-3.68	-4.24	0.620318	1.2787	1.06324	5.94294	12.7744	18.8535	2.15		3.17		1.10434	1.66448	0.234682	0.081117
Cyld	17.36	20.56	19.09	3.04885	1.99941	2.45187	5.94	6.01	5.43	0.679328	1.92064	1.57041	0.016248	0.015544	0.023247	0.96		1.43		-0.0588937	0.516015	0.578879	0.362257
Defb1	27.98	26.45	28.57	3.13506	2.61643	2.67132	16.57	11.9	14.9	0.825953	5.56323	5.27172	1e-05	0.000262	3.3e-05	25.47	A	3.17	B	4.67073	1.66448	0.284172	0.4
Dennd4a	15.95	19.76	18.83	2.98195	2.01938	2.56307	4.53	5.2	5.17	0.842769	1.71375	1.49392	0.043349	0.027135	0.027845	0.63		0.64		-0.666576	-0.643856	0.894169	0.806907
Dffa	18.5	21.15	20.52	3.24502	1.51252	3.141	7.08	6.59	6.85	0.476384	2.38789	1.48996	0.007382	0.010373	0.008641	1.41		1.17		0.495695	0.226509	0.366695	0.528761
Dpysl4	27.2	28.18	28.7	2.30887	1.62711	1.40606	15.79	13.62	15.04	2.07421	2.00028	2.65048	1.8e-05	7.9e-05	3e-05	4.49	B	1.68	B	2.16672	0.748461	0.28167	0.462468
Eif5b	15.62	18.61	16.99	2.90912	1.70186	2.46602	4.2	4.05	3.33	1.27344	2.12474	1.75915	0.054493	0.060332	0.099745	1.11		1.83		0.15056	0.871844	0.621256	0.368673
Esr1	24.83	26.5	26.86	2.62075	0.501807	2.22431	13.41	11.94	13.19	1.60705	4.02703	2.84473	9.2e-05	0.000254	0.000107	2.77		1.17		1.46989	0.226509	0.304759	0.433351
Fas	16.29	18.5	17.28	2.24276	1.68096	2.22492	4.87	3.94	3.61	1.51895	2.2873	1.81174	0.0341	0.065053	0.08175	1.91		2.4		0.933573	1.26303	0.390653	0.269479
Fasl	29.23	28.71	27.62	1.54517	1.17616	2.3964	17.81	14.15	13.96	2.12994	2.45671	2.22717	4e-06	5.5e-05	6.3e-05	12.63	B	14.43	B	3.65878	3.851	0.239798	0.272932
Foxi1	25.26	27.08	26.76	3.57329	2.17705	2.38131	13.84	12.53	13.1	1.77566	2.06196	2.50278	6.8e-05	0.000169	0.000114	2.49	A	1.67		1.31615	0.739848	0.353046	0.325604
Gaa	16.35	19.64	18.97	3.53748	3.44047	3.58842	4.93	5.09	5.31	0.073001	0.201718	0.67965	0.03279	0.029386	0.025234	0.9		0.77		-0.152003	-0.37707	0.200375	0.423525
Gadd45a	20.19	22.44	20.66	2.69161	2.86393	2.91116	8.77	7.89	6.99	1.25889	1.05244	1.18076	0.002288	0.004221	0.007841	1.84		3.43		0.879706	1.77821	0.378787	0.171788
Galnt5	28.57	29.98	29.27	2.85759	0.038161	2.06352	17.15	15.42	15.61	1.0943	3.66431	4.34023	7e-06	2.3e-05	2e-05	3.32	B	2.93	B	1.73118	1.5509	0.293935	0.23709
Grb2	12.41	15.14	13.68	3.00908	1.40104	2.42679	1	0.58	0.01	0.830875	2.3741	1.55669	0.501526	0.668838	0.989736	1.33		1.97		0.411426	0.978196	0.405058	0.250148
Hspbap1	18.61	22.15	21	3.19081	4.12771	3.54343	7.19	7.6	7.33	0.485983	0.505799	0.770634	0.006841	0.005163	0.006204	0.75		0.91		-0.415037	-0.136062	0.312684	0.955287
Htt	20.43	23.69	22.5	4.4346	4.77042	4.12885	9.02	9.13	8.83	1.44904	1.28893	1.51023	0.001932	0.001785	0.00219	0.92		1.13		-0.120294	0.176323	0.823352	0.672948
Ifng	27.31	23.7	22.5	3.10244	1.58288	4.14385	15.89	9.14	8.84	1.91037	2.27	1.34966	1.6e-05	0.001769	0.002188	107.63	A	133.12	A	6.74994	7.05658	0.2102	0.07238
Igf1	16.98	20.28	18.22	2.48405	3.61852	4.04445	5.56	5.73	4.56	1.18368	0.205474	1.48068	0.021187	0.018897	0.042451	0.89		2		-0.168123	1	0.537355	0.329483
Igf1r	21.4	24.36	25.1	3.14727	2.61579	3.45994	9.98	9.8	11.44	0.685775	1.01309	1.49225	0.000991	0.00112	0.00036	1.13		0.36		0.176323	-1.47393	0.668921	0.101796
Ins2	28.29	29.34	29.43	3.23644	1.1484	1.26968	16.87	14.78	15.76	0.860528	2.96227	3.90901	8e-06	3.6e-05	1.8e-05	4.25	B	2.15	B	2.08746	1.10434	0.281806	0.315983
Irgm1	18.96	18.68	16.21	3.79684	4.46506	3.65488	7.54	4.13	2.54	0.33217	0.919542	0.598615	0.005359	0.057154	0.171461	10.66		31.99		3.41414	4.99955	0.015761	0.003892
Jph3	26.64	28.8	28.68	2.61917	1.37313	1.82421	15.22	14.25	15.02	1.64602	2.49753	2.86744	2.6e-05	5.1e-05	3e-05	1.96	A	1.15	A	0.970854	0.201634	0.368879	0.472196
Kcnip1	27.63	27.83	28.72	2.59591	1.886	1.59375	16.21	13.27	15.06	1.02332	4.42894	3.85035	1.3e-05	0.000101	2.9e-05	7.67	B	2.23	B	2.93923	1.15704	0.283281	0.391295
Mag	16.03	17.9	17.17	2.59135	0.923736	2.58778	4.61	3.34	3.51	1.10565	3.54744	1.91448	0.040893	0.098534	0.088066	2.41		2.15		1.26903	1.10434	0.307048	0.411905
Map1lc3a	15.52	18.79	18.58	3.20353	1.64515	2.91595	4.1	4.23	4.92	0.396298	2.30406	1.4816	0.058352	0.05312	0.033099	0.91		0.57		-0.136062	-0.810966	0.487975	0.938942
Mapk8	16.69	19.74	18.28	2.53138	1.18845	2.06516	5.28	5.18	4.62	1.19895	2.90101	1.99776	0.025818	0.027589	0.040682	1.07		1.58		0.0976108	0.659925	0.428109	0.334578
Mcl1	12.11	14.88	13.95	2.77211	1.29148	2.40521	0.7	0.32	0.28	1.27133	2.59495	1.75244	0.617223	0.799636	0.822926	1.3		1.33		0.378512	0.411426	0.44516	0.536543
Nfkb1	15.44	18.57	17.61	2.84935	2.20909	2.78852	4.02	4.02	3.94	0.937936	1.45833	1.2731	0.061473	0.061823	0.06506	1.01		1.06		0.0143553	0.0840643	0.777253	0.69479
Nol3	27.88	28.9	27.3	2.51104	1.72863	2.78844	16.47	14.34	13.63	1.28749	2.64873	1.68784	1.1e-05	4.8e-05	7.9e-05	4.36	B	7.14	B	2.12433	2.83592	0.270815	0.285086
Olfr1404	29.58	30	29.09	0.847687	0	1.0803	18.16	15.44	15.42	3.82847	3.62715	4.05953	3e-06	2.2e-05	2.3e-05	6.56	B	6.68	B	2.7137	2.73985	0.301065	0.486574
Parp1	16.53	18.92	17.88	2.63118	1.14373	2.49946	5.11	4.37	4.22	1.29594	4.05473	2.21078	0.028931	0.048422	0.053694	1.67		1.86		0.739848	0.895303	0.318356	0.462307
Parp2	17.58	20.52	19.32	2.9484	1.17746	2.16883	6.16	5.96	5.66	1.09756	3.32295	1.98394	0.013993	0.016061	0.019784	1.15		1.41		0.201634	0.495695	0.370523	0.422004
Pik3c3	15.51	18.34	17.59	2.56712	1.08262	3.02715	4.09	3.78	3.92	1.59967	3.51716	1.99327	0.058785	0.072719	0.065896	1.24		1.12		0.31034	0.163499	0.387981	0.617559
Pvr	20.48	22.9	21.42	2.74354	1.51087	2.0644	9.06	8.35	7.76	0.961019	2.3256	1.83448	0.001876	0.00307	0.004622	1.64		2.46		0.713696	1.29866	0.365269	0.258514
Rab25	22.36	25.04	25.02	3.35312	2.7978	2.80226	10.94	10.48	11.35	1.96386	1.20089	1.709	0.000509	0.000699	0.000383	1.37		0.75		0.454176	-0.415037	0.990575	0.949326
Rps6kb1	14.58	16.87	15.65	2.14613	0.887253	2.18975	3.17	2.32	1.98	1.60213	3.82413	2.40754	0.111404	0.200654	0.253226	1.8		2.27		0.847997	1.18269	0.327107	0.4055
S100a7a	29.66	29.96	29.49	0.597445	0.076647	0.72554	18.25	15.4	15.82	3.755	3.57514	3.49244	3e-06	2.3e-05	1.7e-05	7.2	B	5.37	B	2.848	2.42492	0.297001	0.374073
Snca	25.11	27.83	27.44	4.3274	1.94816	3.09343	13.7	13.28	13.78	2.79576	1.68319	3.41005	7.5e-05	0.000101	7.1e-05	1.34	A	0.95	A	0.422233	-0.0740006	0.920705	0.608497
Spata2	18.55	21.8	21.49	2.95766	1.2024	3.80701	7.13	7.24	7.83	0.652305	2.51145	1.82545	0.00714	0.006613	0.004407	0.93		0.62		-0.104697	-0.68966	0.464641	0.791913
Sqstm1	12.22	14.66	13.75	2.64802	1.09998	2.40809	0.81	0.11	0.08	0.973912	2.96228	1.7556	0.57167	0.929137	0.943023	1.63		1.65		0.704872	0.722466	0.341854	0.396871
Sycp2	20.21	23.18	23.25	2.4323	1.49351	1.98008	8.79	8.63	9.59	1.37655	2.22577	2.19236	0.002253	0.002526	0.001301	1.12		0.58		0.163499	-0.785875	0.53718	0.863347
Maco1	19.67	23.66	22	3.50166	2.11486	2.55275	8.25	9.11	8.34	0.977665	1.80635	1.54072	0.00329	0.001815	0.003092	0.55		0.94		-0.862496	-0.0892673	0.761066	0.705998
Tnf	19.53	21.05	20.95	3.17253	5.00429	4.31976	8.11	6.5	7.28	1.44043	1.39971	1.37809	0.003619	0.011062	0.006413	3.06		1.77		1.61353	0.823749	0.127785	0.231474
Tnfrsf10b	26.1	27.3	26.64	4.11664	2.39028	2.95987	14.68	12.74	12.98	0.697414	1.23833	1.86758	3.8e-05	0.000146	0.000124	3.83	A	3.26		1.93734	1.70487	0.131626	0.193632
Tnfrsf11b	28.03	27.71	28.37	2.58895	2.67616	1.97902	16.62	13.15	14.7	1.63788	1.82607	4.76368	1e-05	0.00011	3.7e-05	11.03	B	3.77	B	3.46336	1.91456	0.129945	0.491537
Tnfrsf1a	16.94	19.76	19.02	4.37547	4.53192	4.35019	5.53	5.2	5.35	0.919751	1.01531	1.17572	0.021698	0.027179	0.024454	1.25		1.13		0.321928	0.176323	0.602989	0.588296
Traf2	17.38	19.15	18.23	3.14521	0.834728	3.0907	5.96	4.6	4.57	0.537343	3.22059	1.6	0.016066	0.041272	0.042145	2.57		2.62		1.36177	1.38957	0.299245	0.388412
Trp53	16.46	18.61	17.89	2.90068	0.929676	2.48232	5.05	4.05	4.23	1.34978	3.87465	2.22055	0.030287	0.060405	0.053315	1.99		1.76		0.992768	0.815575	0.317127	0.442497
Txnl4b	21.68	24.45	23.61	3.78095	3.65045	3.96147	10.26	9.9	9.95	0.402579	0.340342	0.569869	0.000816	0.001049	0.001011	1.29		1.24		0.367371	0.31034	0.251551	0.374777
Ulk1	18	21.21	20.96	3.62164	2.21232	4.3241	6.59	6.65	7.3	0.624881	1.44886	1.69492	0.010416	0.009952	0.006355	0.96		0.61		-0.0588937	-0.713119	0.721315	0.990666
Xiap	15.48	17.95	16.77	2.71958	0.927206	2.02721	4.06	3.39	3.1	1.36132	3.34409	2.20119	0.059997	0.095291	0.116256	1.59		1.94		0.669027	0.956057	0.349498	0.318513
Actb	16.67	13.56	12.58	8.96816	5.14905	4.59039	5.26	-0.99	-1.09	12.3626	1.66289	0.999078	0.026156	1.98872	2.12531	76.03		81.25		6.2485	6.3443	0.339914	0.196087
B2m	12.2	14.79	13.01	3.65519	6.48924	4.38858	0.78	0.24	-0.65	0.568906	2.9714	1.87474	0.580963	0.849109	1.56962	1.46		2.7		0.545968	1.43296	0.188873	0.135119
Gapdh	11.42	14.56	13.67	3.58934	3.62715	3.79695	0	0	0	0	0	0	1	1	1	1		1		0	0	0	0
Gusb	12.36	15.59	14.74	2.61172	1.18521	2.57649	0.94	1.04	1.07	1.52774	3.20741	1.75313	0.51958	0.486816	0.475345	0.94		0.91		-0.0892673	-0.136062	0.476806	0.863061
Hsp90ab1	11.61	14.99	14.01	3.23518	3.18687	3.20695	0.2	0.43	0.35	0.642812	0.493182	0.651438	0.872596	0.741506	0.78687	0.85		0.9		-0.234465	-0.152003	0.608052	0.726206
