# Supplementary material for: TNF superfamily member 14 drives post-influenza depletion of alveolar macrophages, enabling secondary pneumococcal pneumonia
Source: J Clin Invest. 2025 Nov 18;136(2):e185390. doi: 10.1172/JCI185390 (PMC12807475; doi:10.1172/JCI185390)
Supplement: Supplemental data set 3 [file jci-136-185390-s180.xlsx]

## Sheet: Ct values Fig 5C-D Sup Fig 5B-E
Gene symbol	Mock n1	Mock n2	Mock n3	Day 3 pi n1	Day 3 pi n2	Day 3 pi n3	Day 3 pi n4	Day 3 pi n5	Day 7 pi n1	Day 7 pi n2	Day 7 pi n3	Day 7 pi n4
9430015G10Rik	17.6503	18.6074	18.4147	17.345	17.6367	17.885	18.88	17.384	18.847	16.925	18.1924	20.295
Abl1	15.9635	16.3569	16.5793	16.206	15.6908	17.402	17.775	16.174	18.009	15.988	16.0017	18.631
Akt1	13.8796	15.8868	14.3462	14.307	13.9113	15.358	15.136	13.597	15.32	13.928	12.7706	17.312
Apaf1	15.281	16.0234	15.5324	14.946	14.5697	15.897	16.673	14.844	16.336	14.851	14.7606	17.708
App	15.9709	19.5448	16.6912	17.202	16.935	18.226	16.269	15.896	17.774	16.925	13.9648	20.44
Atg12	15.9263	18.4848	16.4004	16.024	15.7882	16.814	16.578	15.6	16.336	16.31	14.9029	18.817
Atg16l1	15.4398	16.5048	15.7278	15.473	15.1577	16.427	16.814	15.574	16.772	15.622	15.3869	18.292
Atg3	14.7133	16.9058	15.2654	14.975	14.9143	15.972	15.886	14.576	15.755	15.354	13.9097	18.385
Atg5	13.3641	14.2276	13.5136	12.838	12.6308	13.742	14.595	12.881	13.883	12.975	12.6317	16.184
Atg7	19.8948	22.6615	20.3797	20.935	21.0108	22.141	20.261	20.131	21.818	20.948	19.0299	24.228
Atp6v1g2	22.8549	25.6161	24.2533	24.167	24.682	25.292	24.12	23.466	24.753	23.785	22.8364	28.361
Bax	13.709	14.8803	13.7509	12.947	13.2438	14.207	14.413	13.009	14.622	13.54	12.6464	16.437
Bcl2	28.231	27.2295	28.1813	25.535	26.3434	27.853	25.651	25.725	26.926	26.216	23.949	29.433
Bcl2a1a	13.473	15.2188	13.7848	13.305	13.4424	14.226	14.218	12.977	14.495	13.707	13.7111	17.349
Bcl2l1	16.6139	18.2053	16.7656	16.541	16.4626	17.688	17.308	16.225	17.719	16.984	14.5772	19.613
Bcl2l11	14.6961	15.874	15.4204	15.458	14.6466	16.365	16.756	15.165	16.162	14.634	15.0111	17.574
Becn1	16.7277	19.4049	17.2206	17.887	17.7477	18.592	17.672	16.876	18.182	17.666	15.5757	21.138
Birc2	15.8874	17.3499	16.4844	15.794	15.5223	16.831	17.165	15.73	16.441	15.894	14.7746	18.474
Birc3	24.1269	25.5031	25.2179	23.805	23.7278	25.148	23.763	23.345	24.161	24.632	20.7913	26.954
Bmf	14.4813	14.7998	15.0181	15.008	14.565	16.144	16.846	14.777	15.704	14.451	13.854	17.232
Casp1	13.6426	14.5111	13.7531	12.611	12.3984	13.539	14.344	12.756	13.346	13.208	11.9641	15.195
Casp2	16.4287	17.6309	17.1649	17.165	16.4945	17.754	18.179	16.455	18.168	16.925	16.2843	19.603
Casp3	18.6799	20.6912	19.2689	18.513	18.3163	19.155	18.747	17.885	18.266	18.445	16.3481	21.215
Casp6	16.3353	17.6341	16.6312	15.902	15.9824	17.012	17.797	15.977	17.51	16.355	15.9552	19.235
Casp7	14.5823	15.4605	14.7302	13.169	13.2625	14.687	15.698	13.64	14.744	13.867	12.5986	15.974
Casp9	14.837	15.6143	15.3268	14.508	14.1592	15.628	16.409	14.525	16.275	14.628	14.218	17.392
Ccdc103	28.5567	28.3176	26.4696	29.663	28.5899	26.93	28.955	27.363	28.478	27.466	27.6715	27.773
Cd40	24.6812	22.4017	26.8393	21.01	20.5916	21.479	20.342	19.82	19.224	25.194	15.7921	22.939
Cd40lg	21.73	23.5025	21.7464	19.458	19.8684	21.689	21.627	20.46	20.914	20.33	21.9323	24.239
Cflar	17.2377	18.6311	17.9178	17.2	16.8969	18.315	17.398	16.747	17.466	18.207	14.312	20.199
Commd4	13.6846	14.3322	13.9215	13.771	13.3496	14.669	15.645	13.803	15.269	13.631	13.8851	16.702
Ctsb	10.7468	12.7123	11.1397	10.374	10.2039	11.636	11.948	10.379	11.953	11.38	9.65904	13.71
Ctss	8.59029	10.7323	8.96844	8.364	7.91896	9.518	9.531	7.907	9.257	8.828	6.63144	11.013
Cyld	16.8554	18.5708	17.3526	16.715	16.5299	18.157	18.381	16.642	17.963	17.198	15.6752	19.9
Defb1	25.4956	23.4086	24.4704	33.648	23.7829	25.525	26.453	25.193	26.272	Undetermined	25.6796	24.393
Dennd4a	15.717	17.8013	16.8323	17.011	16.6091	17.819	17.251	16.15	17.243	16.016	15.5401	19.758
Dffa	17.5043	18.2781	17.7653	17.776	17.4577	18.841	19.689	17.496	19.174	17.501	17.2039	20.82
Dpysl4	25.5304	27.2179	29.3855	25.879	24.9945	25.512	26.721	26.388	25.624	25.28	27.5441	29.529
Eif5b	15.4972	17.3962	15.8514	15.686	15.3583	16.643	16.488	15.189	16.231	15.573	14.2254	18.406
Esr1	24.9146	23.3751	24.6629	23.215	22.8918	24.653	23.553	23.506	24.607	23.189	23.6953	28.828
Fas	15.749	16.96	15.9575	14.972	14.8703	15.978	16.574	15.031	16.251	15.52	14.7328	18.194
Fasl	28.5725	28.763	27.3036	27.345	28.2176	28.709	27.712	26.505	23.697	27.716	22.3798	27.279
Foxi1	23.4449	24.1787	23.2268	24.158	23.8195	24.351	30.336	24.431	25.007	23.386	26.3344	29.786
Gaa	16.5091	18.7561	17.2339	17.385	17.4558	18.648	17.915	16.817	18.815	17.404	15.6693	21.206
Gadd45a	21.3147	20.8951	20.8143	19.156	19.5779	20.854	20.004	19.394	21.262	20.815	17.5323	22.485
Galnt5	26.6897	25.231	25.5256	24.52	26.9037	27.565	25.544	25.187	36.738	26.718	27.0136	24.742
Grb2	12.5134	14.1944	12.9283	12.639	12.1948	13.702	13.823	12.381	13.308	12.591	11.4051	15.369
Hspbap1	18.7433	21.1941	19.474	19.703	19.4643	20.392	19.393	18.798	20.566	19.556	17.8672	22.404
Htt	19.7249	22.3669	20.5003	20.609	20.6835	21.874	20.785	20.349	21.608	21.195	18.5737	23.647
Ifng	26.1547	20.4272	25.8728	19.721	20.686	21.314	21.697	20.699	16.646	20.773	16.5081	20.61
Igf1	16.6728	19.2727	16.6437	17.472	17.5162	18.228	18.303	17.233	19.005	17.554	17.912	20.257
Igf1r	21.3576	22.1597	21.7684	21.228	21.8018	22.945	21.491	21.319	23.381	21.728	22.4675	24.989
Ins2	25.3997	25.5194	24.991	30.394	26.6938	25.647	25.145	26.898	25.448	26.829	24.3129	26.43
Irgm1	19.5061	20.3547	20.1822	16.869	16.6731	17.907	16.737	16.409	16.615	19.927	12.7713	18.917
Jph3	27.3318	27.7536	26.6035	26.606	26.379	27.74	27.157	27.255	29.324	27.703	27.7901	27.912
Kcnip1	23.1412	23.8296	27.8625	24.654	23.9043	24.832	23.972	24.812	30.902	24.841	30.1483	26.554
Mag	15.5077	15.5988	15.6661	14.942	14.6763	16.247	16.743	14.948	16.549	14.907	14.9065	17.853
Map1lc3a	15.48	16.5745	15.4615	15.731	15.3039	16.819	17.193	15.287	16.997	14.958	16.427	19.35
Mapk8	16.1523	17.5559	16.4136	16.358	16.1698	17.369	17.544	16.326	17.61	16.339	16.1361	19.416
Mcl1	11.8215	13.4876	12.6129	12.26	11.9716	13.236	13.225	11.901	13.241	12.13	11.5174	14.945
Nfkb1	15.6271	17.6484	16.2843	16.013	15.5487	16.97	16.545	15.549	16.966	15.903	14.65	18.657
Nol3	26.6739	27.68	26.6199	28.978	27.7443	29.404	26.983	28.818	29.415	28.468	24.6741	27.312
Olfr1404	28.9629	28.7433	28.7626	27.985	28.2929	26.787	27.611	29.904	28.936	27.527	26.6128	27.763
Parp1	15.7848	16.2289	15.7485	14.715	14.5545	15.957	16.883	15.175	16.465	14.993	15.4077	17.9
Parp2	16.6391	17.4319	16.8593	16.445	16.3242	17.862	18.567	16.765	18.222	16.628	16.8082	19.847
Pik3c3	15.2709	16.5425	15.6255	15.325	14.7638	16.325	16.89	15.159	16.535	14.972	15.1781	18.422
Pvr	19.9406	21.8657	19.7906	19.16	19.6803	20.309	20.563	19.381	21.406	20.758	18.9567	22.584
Rab25	21.3623	22.2858	21.3085	21.871	21.7829	22.639	22.837	21.859	23.982	21.4	23.2427	24.483
Rps6kb1	13.7889	14.5182	14.3476	13.408	13.1734	14.511	15.491	13.767	14.687	13.851	13.5271	16.473
S100a7a	32.3421	28.5511	30.5971	28.981	27.8299	27.901	25.696	26.97	28.379	28.544	28.0013	29.771
Snca	29.4864	24.2414	26.5273	24.638	24.2342	24.231	23.661	25.694	22.942	25.135	23.6138	25.513
Spata2	18.5377	19.7326	18.7396	18.721	18.453	19.755	19.73	18.371	20.763	18.571	17.7041	22.004
Sqstm1	12.1724	13.5133	12.4127	12.359	11.8242	13.542	13.815	12.191	13.815	12.285	11.2751	14.924
Sycp2	19.869	20.6127	20.3188	19.977	19.7183	21.218	20.961	20.21	20.641	19.807	21.4512	23.989
Maco1	19.8843	19.8932	18.9735	18.526	18.796	20.353	20.31	18.844	19.569	18.454	18.142	22.671
Tnf	20.7954	21.3237	20.8024	19.245	19.9903	21.309	19.509	19.505	21.435	22.138	16.4899	22.399
Tnfrsf10b	26.1891	27.5323	26.5039	25.248	26.23	26.753	25.352	26.119	25.747	24.97	23.8487	29.341
Tnfrsf11b	24.8455	24.5569	29.7848	23.454	23.7296	24.161	24.292	24.655	26.436	25.171	23.9285	27.239
Tnfrsf1a	17.2706	19.9716	17.7716	17.736	17.6667	19.136	17.679	17.118	19.63	18.494	14.6501	20.909
Traf2	16.4762	16.8575	16.7163	15.997	15.7332	17.143	17.876	16.194	17.821	16.679	15.83	19.272
Trp53	16.272	16.2895	16.1212	15.159	14.5896	16.469	17.24	15.375	16.858	15.282	15.4281	18.155
Txnl4b	21.9122	24.7819	22.297	22.602	22.6093	23.496	22.179	21.725	22.645	22.934	19.6661	25.389
Ulk1	17.2144	18.7013	17.489	17.892	17.4333	18.715	18.557	16.992	18.994	17.594	16.6885	20.583
Xiap	14.8398	15.9746	15.2075	14.829	14.5372	15.511	16.379	14.708	15.718	14.962	14.4148	17.41
Actb	9.8811	14.1961	11.4678	11.532	11.5275	12.344	11.548	10.639	12.716	11.555	8.45415	14.548
B2m	13.599	16.759	14.3541	12.798	12.6106	13.664	12.425	11.945	13.285	13.913	9.90702	15.625
Gapdh	11.7435	14.2136	11.9136	12.006	11.8235	12.855	12.688	11.287	12.839	12.241	10.2847	15.21
Gusb	12.5801	13.216	12.5475	12.169	11.7635	13.164	14.148	12.131	13.314	11.841	12.5591	15.474
Hsp90ab1	12.1455	14.5266	12.5311	12.281	11.9503	13.375	13.259	11.81	13.54	12.411	11.4412	15.559
MGDC	33.9627	31.5745	34.1852	31.859	39.1655	30.22	31.29	32.193	34.639	35.972	30.3707	30.686
RTC	18.5198	19.2562	18.9459	18.954	18.9912	19.448	19.247	19.685	20.998	20.366	18.5379	19.938
RTC	18.5598	19.2204	18.9161	18.969	18.967	19.549	19.256	19.744	20.976	20.354	18.5235	19.998
RTC	18.5159	19.2017	18.928	19.139	18.9607	19.564	19.266	19.72	20.943	20.306	18.5455	19.989
PPC	16.9142	16.653	16.9603	17.357	16.83	17.78	17.609	17.771	17.41	17.576	16.8088	17.576
PPC	16.9163	16.6309	16.8749	17.232	16.8389	17.849	17.481	17.492	17.616	17.529	16.728	17.868
PPC	17.4442	17.3154	17.5698	17.358	17.4941	17.577	17.415	17.626	17.352	17.333	17.4199	17.675
Actb, B2m, Gapdh, Gusb, Hsp90ab1: houskeeping genes. Gapdh used for normalization.
MGDC: mouse genomic DNA contamination control
RTC. Reverse transcription control
PPC: positive PCR control

## Sheet: DCt and SD Fig 5 and Sup Fig 5
tnfsf14-/- TR-AM, Mock N=3, Day 3 pi N=5, Day 7 pi N=4
																Fold Change (comparing to control group)				Log2 fold change
Gene symbol	AVG Ct			Standard Deviation			AVG Delta(Ct) (Ct(GOI) - Ave Ct(HKG))			Standard Deviation			2^(-Avg.(Delta(Ct))			Day 3 pi		Day 7 pi		Day 3 pi	Day 7 pi	p-value (comparing to control group)
	Mock	Day 3 pi	Day 7 pi	Mock	Day 3 pi	Day 7 pi	Mock	Day 3 pi	Day 7 pi	Mock	Day 3 pi	Day 7 pi	Mock	Day 3 pi	Day 7 pi	Fold Change	Comments	Fold Change	Comments	Log2 fold change	Log2 fold change	Day 3 pi	Day 7 pi
9430015G10Rik	18.22	17.83	18.56	0.506212	0.627884	1.40248	5.6	5.69	5.92	1.08655	0.497884	1.43571	0.02061	0.019313	0.016502	0.94		0.8		-0.0892673	-0.321928	0.62461	0.823871
Abl1	16.3	16.65	17.16	0.311796	0.890918	1.36625	3.68	4.52	4.51	1.34625	0.496304	1.1046	0.078221	0.043656	0.043775	0.56		0.56		-0.836501	-0.836501	0.225157	0.377707
Akt1	14.7	14.46	14.83	1.05039	0.763648	1.95408	2.08	2.33	2.19	0.382744	0.161047	0.379896	0.236413	0.198889	0.219309	0.84		0.93		-0.251539	-0.104697	0.219182	0.743256
Apaf1	15.61	15.39	15.91	0.377611	0.876235	1.39724	2.99	3.25	3.27	1.02177	0.506828	0.919648	0.125983	0.104817	0.103649	0.83		0.82		-0.268817	-0.286304	0.469466	0.651325
App	17.4	16.91	17.28	1.89007	0.90232	2.66748	4.78	4.77	4.63	0.551871	0.724381	0.672872	0.036431	0.036557	0.040323	1		1.11		0	0.15056	0.868149	0.719776
Atg12	16.94	16.16	16.59	1.3611	0.517878	1.62777	4.31	4.03	3.95	0.156438	0.165175	0.51102	0.05029	0.061259	0.064803	1.22		1.29		0.286881	0.367371	0.050559	0.248111
Atg16l1	15.89	15.89	16.52	0.550904	0.69861	1.32838	3.27	3.76	3.87	0.847335	0.422538	0.891126	0.103863	0.073953	0.068178	0.71		0.66		-0.494109	-0.599462	0.273852	0.390403
Atg3	15.63	15.26	15.85	1.14037	0.625964	1.86601	3	3.13	3.21	0.33121	0.119888	0.299591	0.124603	0.11401	0.108273	0.91		0.87		-0.136062	-0.200913	0.383788	0.4092
Atg5	13.7	13.34	13.92	0.461463	0.821917	1.59998	1.08	1.21	1.27	0.921719	0.510509	0.72706	0.473635	0.433626	0.413296	0.92		0.87		-0.120294	-0.200913	0.625029	0.655133
Atg7	20.98	20.9	21.51	1.4774	0.798932	2.15631	8.36	8.76	8.86	0.176732	0.689889	0.158837	0.003054	0.0023	0.002149	0.75		0.7		-0.415037	-0.514573	0.600344	0.011504
Atp6v1g2	24.24	24.35	24.93	1.3806	0.68288	2.41505	11.62	12.21	12.29	0.641866	0.519775	0.708916	0.000318	0.000211	0.0002	0.66		0.63		-0.599462	-0.666576	0.175293	0.224198
Bax	14.11	13.56	14.31	0.664507	0.693808	1.63116	1.49	1.43	1.67	0.715729	0.323097	0.524419	0.356061	0.370598	0.314762	1.04		0.88		0.0565835	-0.184425	0.924053	0.643362
Bcl2	27.88	26.22	26.63	0.564431	0.964353	2.25858	15.26	14.09	13.99	1.94402	0.823899	0.238025	2.6e-05	5.7e-05	6.2e-05	2.25	A	2.41	A	1.16993	1.26903	0.637552	0.668162
Bcl2a1a	14.16	13.63	14.82	0.931093	0.563058	1.72914	1.54	1.5	2.17	0.464523	0.164441	0.883058	0.345004	0.353117	0.221925	1.02		0.64		0.0285692	-0.643856	0.963331	0.292975
Bcl2l1	17.19	16.84	17.22	0.878303	0.6221	2.0829	4.57	4.71	4.58	0.502093	0.166439	0.277214	0.042062	0.038127	0.041821	0.91		0.99		-0.136062	-0.0144996	0.480122	0.878335
Bcl2l11	15.33	15.68	15.85	0.594084	0.867379	1.3231	2.71	3.55	3.2	0.947522	0.47837	1.10985	0.153189	0.085601	0.108697	0.56		0.71		-0.836501	-0.494109	0.15802	0.550742
Becn1	17.78	17.75	18.14	1.42488	0.611877	2.2942	5.16	5.62	5.5	0.163593	0.380725	0.292744	0.027954	0.02029	0.022147	0.73		0.79		-0.454032	-0.340075	0.119273	0.11123
Birc2	16.57	16.21	16.4	0.735363	0.737227	1.5493	3.95	4.08	3.75	0.736589	0.364234	0.521207	0.06469	0.059269	0.074211	0.92		1.15		-0.120294	0.201634	0.602567	0.782456
Birc3	24.95	23.96	24.13	0.726376	0.690346	2.5413	12.33	11.83	11.49	1.00865	0.459014	0.789843	0.000195	0.000275	0.000347	1.41		1.78		0.495695	0.831877	0.532474	0.327523
Bmf	14.77	15.47	15.31	0.269936	0.982384	1.49523	2.14	3.34	2.67	1.36053	0.540029	0.701951	0.226434	0.099022	0.1575	0.44		0.7		-1.18442	-0.514573	0.167957	0.408871
Casp1	13.97	13.13	13.43	0.472765	0.803992	1.33171	1.35	1	0.78	0.907993	0.521264	0.718887	0.393554	0.50077	0.580511	1.27		1.48		0.344828	0.565597	0.680055	0.470348
Casp2	17.07	17.21	17.75	0.606156	0.76139	1.46484	4.45	5.08	5.1	0.939108	0.309383	0.715199	0.045713	0.029613	0.029129	0.65		0.64		-0.621488	-0.643856	0.194543	0.32157
Casp3	19.55	18.52	18.57	1.03403	0.474196	2.00341	6.92	6.39	5.92	0.439026	0.215169	0.342246	0.00824	0.011913	0.016461	1.45		2		0.536053	1	0.064488	0.033263
Casp6	16.87	16.53	17.26	0.680716	0.84226	1.47021	4.24	4.4	4.62	0.715361	0.489372	0.756358	0.052801	0.047294	0.040663	0.9		0.77		-0.152003	-0.37707	0.623792	0.517001
Casp7	14.92	14.09	14.3	0.470194	1.08139	1.42378	2.3	1.96	1.65	0.912753	0.738236	0.656098	0.202952	0.257135	0.318147	1.27		1.57		0.344828	0.650765	0.652018	0.423938
Casp9	15.26	15.05	15.63	0.392992	0.94125	1.47404	2.64	2.91	2.98	1.08154	0.56574	0.83768	0.160895	0.132683	0.126343	0.82		0.79		-0.286304	-0.340075	0.472203	0.566168
Ccdc103	27.78	28.3	27.85	1.14226	1.132	0.439547	15.16	16.17	15.2	1.45138	1.32043	1.99408	2.7e-05	1.4e-05	2.7e-05	0.5	B	0.97	B	-1	-0.0439433	0.374446	0.701547
Cd40	24.64	20.65	20.79	2.21908	0.633248	4.14104	12.02	8.52	8.14	3.46186	0.513977	3.33388	0.000241	0.002731	0.003536	11.32		14.66		3.5008	3.87381	0.1692	0.197092
Cd40lg	22.33	20.62	21.85	1.01863	1.01212	1.72245	9.7	8.49	9.21	0.366569	0.717976	1.6852	0.0012	0.002784	0.001688	2.32		1.41		1.21412	0.495695	0.11248	0.282015
Cflar	17.93	17.31	17.55	0.696788	0.615925	2.44542	5.31	5.18	4.9	0.810067	0.311947	0.812466	0.02529	0.027594	0.033439	1.09		1.32		0.124328	0.400538	0.994649	0.535401
Commd4	13.98	14.25	14.87	0.327677	0.916735	1.41663	1.36	2.12	2.23	1.07202	0.597846	1.02766	0.390704	0.230747	0.213439	0.59		0.55		-0.761213	-0.862496	0.225861	0.319571
Ctsb	11.53	10.91	11.68	1.04008	0.817366	1.67029	-1.09	-1.22	-0.97	0.372714	0.405301	0.37345	2.12964	2.33547	1.95635	1.1		0.92		0.137504	-0.120294	0.637565	0.713061
Ctss	9.43	8.65	8.93	1.14324	0.821254	1.80181	-3.19	-3.48	-3.71	0.270358	0.292036	0.339104	9.14674	11.1897	13.0984	1.22		1.43		0.286881	0.516015	0.233933	0.117027
Cyld	17.59	17.28	17.68	0.882618	0.904183	1.75689	4.97	5.15	5.04	0.554798	0.433357	0.293992	0.031921	0.028104	0.030388	0.88		0.95		-0.184425	-0.0740006	0.582708	0.731212
Defb1	24.46	26.19	26.59	1.04356	2.33537	2.40727	11.83	14.06	13.94	2.36283	2.34156	3.63261	0.000274	5.9e-05	6.4e-05	0.21		0.23		-2.25154	-2.12029	0.217129	0.78855
Dennd4a	16.78	16.97	17.14	1.04299	0.633261	1.88747	4.16	4.84	4.5	0.684857	0.175171	0.607636	0.055942	0.035009	0.044329	0.63		0.79		-0.666576	-0.340075	0.065021	0.483794
Dffa	17.85	18.25	18.67	0.393675	0.979917	1.67257	5.23	6.12	6.03	1.00664	0.538637	0.742281	0.026726	0.014377	0.015292	0.54		0.57		-0.888969	-0.810966	0.165314	0.286522
Dpysl4	27.38	25.9	26.99	1.93254	0.686143	1.96159	14.75	13.77	14.35	2.38583	0.928556	2.05211	3.6e-05	7.2e-05	4.8e-05	1.98	A	1.32	A	0.9855	0.400538	0.660583	0.791299
Eif5b	16.25	15.87	16.11	1.00981	0.659328	1.74415	3.62	3.74	3.47	0.393785	0.13949	0.327469	0.081072	0.074792	0.090547	0.92		1.12		-0.120294	0.163499	0.487294	0.598386
Esr1	24.32	23.56	25.08	0.825839	0.663894	2.56675	11.69	11.43	12.44	2.20334	0.560529	1.29193	0.000302	0.000362	0.00018	1.2		0.6		0.263034	-0.736966	0.507236	0.403999
Fas	16.22	15.49	16.17	0.647459	0.754339	1.48225	3.6	3.35	3.53	0.738279	0.428186	0.637153	0.082549	0.097858	0.086523	1.19		1.05		0.250962	0.0703893	0.709567	0.960207
Fasl	28.21	27.7	25.27	0.793333	0.842642	2.63605	15.59	15.57	12.62	1.1528	0.555695	1.98618	2e-05	2.1e-05	0.000158	1.02	B	7.81	A	0.0285692	2.96532	0.750763	0.126804
Foxi1	23.62	25.35	26.13	0.498672	2.60904	2.72022	10.99	13.22	13.48	0.91134	2.36438	2.23442	0.000491	0.000105	8.7e-05	0.21		0.18		-2.25154	-2.47393	0.07761	0.136281
Gaa	17.5	17.64	18.27	1.14686	0.683354	2.34028	4.88	5.51	5.63	0.400533	0.219475	0.421105	0.034052	0.02191	0.020194	0.64		0.59		-0.643856	-0.761213	0.025406	0.056111
Gadd45a	21.01	19.8	20.52	0.268639	0.667342	2.11545	8.38	7.67	7.88	1.51246	0.418912	0.717052	0.002992	0.004926	0.004245	1.65		1.42		0.722466	0.505891	0.752066	0.923801
Galnt5	25.82	25.94	27.12	0.771326	1.25593	2.16965	13.19	13.81	14.47	1.9978	1.12041	3.49896	0.000107	7e-05	4.4e-05	0.65		0.41	A	-0.621488	-1.2863	0.357209	0.72246
Grb2	13.21	12.95	13.17	0.875696	0.761331	1.6638	0.59	0.82	0.52	0.540321	0.320649	0.417225	0.665058	0.567992	0.695151	0.85		1.05		-0.234465	0.0703893	0.431554	0.923715
Hspbap1	19.8	19.55	20.1	1.25822	0.576602	1.89796	7.18	7.42	7.45	0.329438	0.405789	0.243561	0.006895	0.005847	0.005701	0.85		0.83		-0.234465	-0.268817	0.503877	0.231146
Htt	20.86	20.86	21.26	1.35803	0.589298	2.08482	8.24	8.73	8.61	0.311941	0.396063	0.30364	0.003307	0.002358	0.002555	0.71		0.77		-0.494109	-0.37707	0.130146	0.161269
Ifng	24.15	20.82	18.63	3.22849	0.750584	2.37709	11.53	8.69	5.99	4.60799	0.643581	1.96891	0.000339	0.002419	0.015727	7.14		46.44		2.83592	5.5373	0.592539	0.260029
Igf1	17.53	17.75	18.68	1.5095	0.483091	1.21795	4.91	5.62	6.04	0.165678	0.221536	1.1619	0.033351	0.020354	0.015215	0.61		0.46		-0.713119	-1.12029	0.001853	0.084893
Igf1r	21.76	21.76	23.14	0.401131	0.699248	1.4051	9.14	9.63	10.5	1.03949	0.579833	1.20824	0.001775	0.001266	0.000692	0.71		0.39		-0.494109	-1.35845	0.356987	0.196395
Ins2	25.3	26.88	25.75	0.277073	1.89076	1.12295	12.68	14.74	13.11	1.22462	2.2567	1.51114	0.000152	3.6e-05	0.000113	0.24		0.74		-2.05889	-0.434403	0.213516	0.85182
Irgm1	20.01	16.92	17.06	0.448533	0.577131	3.1759	7.39	4.79	4.41	1.11144	0.429185	2.26036	0.005959	0.036218	0.046912	6.08		7.87		2.60407	2.97636	0.009773	0.133703
Jph3	27.23	27.03	28.18	0.581801	0.541833	0.765963	14.61	14.9	15.54	1.02673	0.619501	2.06689	4e-05	3.3e-05	2.1e-05	0.82	B	0.52	B	-0.286304	-0.943416	0.451693	0.995883
Kcnip1	24.94	24.43	27.85	2.55047	0.459257	2.58061	12.32	12.3	15.21	3.26589	0.837598	3.90991	0.000195	0.000198	2.6e-05	1.01		0.14	A	0.0143553	-2.8365	0.287815	0.265276
Mag	15.59	15.51	16.05	0.079494	0.921546	1.42757	2.97	3.38	3.41	1.37017	0.502437	0.948716	0.127865	0.096097	0.094066	0.75		0.74		-0.415037	-0.434403	0.365403	0.496807
Map1lc3a	15.84	16.07	16.93	0.637305	0.885579	1.82598	3.22	3.93	4.29	0.745773	0.381015	1.40774	0.107687	0.065385	0.051143	0.61		0.47		-0.713119	-1.08927	0.135271	0.348908
Mapk8	16.71	16.75	17.38	0.746507	0.648766	1.50877	4.08	4.62	4.73	0.643664	0.311923	0.802738	0.058978	0.040625	0.03764	0.69		0.64		-0.535332	-0.643856	0.16512	0.29408
Mcl1	12.64	12.52	12.96	0.833396	0.663538	1.50434	0.02	0.39	0.31	0.714637	0.192866	0.675188	0.988204	0.764805	0.804031	0.77		0.81		-0.37707	-0.304006	0.240306	0.557683
Nfkb1	16.52	16.13	16.54	1.03105	0.625873	1.69714	3.9	3.99	3.9	0.468142	0.210732	0.420287	0.067156	0.062793	0.06697	0.94		1		-0.0892673	0	0.588406	0.980308
Nol3	26.99	28.39	27.47	0.597062	0.994191	2.05108	14.37	16.25	14.82	0.788572	1.24318	2.05232	4.7e-05	1.3e-05	3.4e-05	0.27	A	0.73	A	-1.88897	-0.454032	0.087742	0.744068
Olfr1404	28.82	28.12	27.71	0.121597	1.14746	0.956231	16.2	15.98	15.07	1.4578	1.7681	1.73393	1.3e-05	1.5e-05	2.9e-05	1.16	B	2.19	B	0.214125	1.13093	0.735982	0.470596
Parp1	15.92	15.46	16.19	0.267467	0.965415	1.29672	3.3	3.33	3.55	1.11496	0.681151	1.13381	0.101733	0.099787	0.08551	0.98		0.84		-0.0291463	-0.251539	0.746508	0.728023
Parp2	16.98	17.19	17.88	0.409212	0.97889	1.4947	4.35	5.06	5.23	0.983233	0.621828	0.958944	0.048929	0.029961	0.026597	0.61		0.54		-0.713119	-0.888969	0.239935	0.290362
Pik3c3	15.81	15.69	16.28	0.656171	0.882639	1.58936	3.19	3.56	3.63	0.750948	0.489809	0.927986	0.109622	0.084748	0.080598	0.77		0.74		-0.37707	-0.434403	0.377752	0.547454
Pvr	20.53	19.82	20.93	1.15718	0.599794	1.51501	7.91	7.69	8.28	0.2739	0.376895	0.609101	0.004161	0.004854	0.003212	1.17		0.77		0.226509	-0.37707	0.406821	0.519793
Rab25	21.65	22.2	23.28	0.549395	0.499231	1.35102	9.03	10.07	10.63	0.835818	0.313925	1.79704	0.001915	0.000933	0.00063	0.49		0.33		-1.02915	-1.59946	0.083119	0.208734
Rps6kb1	14.22	14.07	14.63	0.38144	0.941763	1.31947	1.59	1.94	1.99	1.13405	0.662311	0.868264	0.331102	0.260944	0.25159	0.79		0.76		-0.340075	-0.395929	0.449028	0.509896
S100a7a	29.52	27.48	28.67	0.836552	1.22427	0.765902	16.89	15.34	16.03	2.21522	1.47983	1.33133	8e-06	2.4e-05	1.5e-05	2.93	B	1.82	B	1.5509	0.863938	0.526207	0.928358
Snca	26.75	24.49	24.3	2.62969	0.756849	1.22251	14.13	12.36	11.66	3.88041	1.3378	1.6906	5.6e-05	0.00019	0.00031	3.41		5.54		1.76977	2.46989	0.756398	0.700473
Spata2	19	19.01	19.76	0.639624	0.684739	1.97333	6.38	6.87	7.12	0.745588	0.198781	0.699138	0.012009	0.008525	0.007205	0.71		0.6		-0.494109	-0.736966	0.201166	0.25788
Sqstm1	12.7	12.75	13.07	0.714956	0.878037	1.61558	0.08	0.61	0.43	0.67316	0.446303	0.651605	0.948737	0.653221	0.741701	0.69		0.78		-0.535332	-0.358454	0.222474	0.522633
Sycp2	20.27	20.42	21.47	0.374548	0.644636	1.80726	7.64	8.28	8.83	1.08655	0.407469	1.64481	0.005002	0.003206	0.0022	0.64		0.44		-0.643856	-1.18442	0.238002	0.320109
Maco1	19.58	19.37	19.71	0.528453	0.889992	2.06748	6.96	7.23	7.07	1.23363	0.475066	0.73547	0.008032	0.006643	0.007467	0.83		0.93		-0.268817	-0.104697	0.429198	0.693709
Tnf	20.97	19.91	20.62	0.303005	0.826239	2.78036	8.35	7.78	7.97	1.07713	0.708542	1.61552	0.003064	0.00455	0.003983	1.49		1.3		0.575312	0.378512	0.545371	0.5588
Tnfrsf10b	26.74	25.94	25.98	0.702451	0.632791	2.37438	14.12	13.81	13.33	0.696222	0.87235	0.641772	5.6e-05	7e-05	9.7e-05	1.24		1.72		0.31034	0.782409	0.56364	0.204182
Tnfrsf11b	26.4	24.06	25.69	2.93858	0.472864	1.45236	13.77	11.93	13.05	3.80848	0.836111	0.754693	7.1e-05	0.000257	0.000118	3.59		1.65		1.84398	0.722466	0.959203	0.458978
Tnfrsf1a	18.34	17.87	18.42	1.4368	0.75233	2.70044	5.71	5.74	5.78	0.169719	0.467066	1.0414	0.019046	0.018772	0.018236	0.99		0.96		-0.0144996	-0.0588937	0.912284	0.765787
Traf2	16.68	16.59	17.4	0.192732	0.894728	1.49068	4.06	4.46	4.76	1.22675	0.56614	0.647258	0.059964	0.045539	0.036987	0.76		0.62		-0.395929	-0.68966	0.388223	0.336406
Trp53	16.23	15.77	16.43	0.092544	1.06912	1.35161	3.6	3.63	3.79	1.33305	0.713044	1.02617	0.082241	0.080513	0.072439	0.98		0.88		-0.0291463	-0.184425	0.6749	0.680325
Txnl4b	23	22.52	22.66	1.55764	0.654897	2.34423	10.37	10.39	10.01	0.19996	0.517845	0.557296	0.000754	0.000745	0.000967	0.99		1.28		-0.0144996	0.356144	0.885508	0.308855
Ulk1	17.8	17.92	18.46	0.79121	0.730852	1.70101	5.18	5.79	5.82	0.600108	0.122418	0.538814	0.027624	0.018124	0.017687	0.66		0.64		-0.599462	-0.643856	0.094651	0.210263
Xiap	15.34	15.19	15.63	0.57895	0.759198	1.30371	2.72	3.06	2.98	0.833922	0.46577	0.818216	0.152083	0.119829	0.126523	0.79		0.83		-0.340075	-0.268817	0.389507	0.655965
Actb	11.85	11.52	11.82	2.18254	0.603346	2.5589	-0.78	-0.61	-0.83	0.965593	0.319845	0.718753	1.71146	1.53027	1.77201	0.89		1.04		-0.168123	0.0565835	0.517612	0.964398
B2m	14.9	12.69	13.18	1.65023	0.630848	2.39713	2.28	0.56	0.54	0.371745	0.462144	0.84617	0.205832	0.679887	0.688328	3.3		3.34		1.72247	1.73985	0.022803	0.06619
Gapdh	12.62	12.13	12.64	1.37965	0.643615	2.02905	0	0	0	0	0	0	1	1	1	1		1		0	0	0	0
Gusb	12.78	12.68	13.3	0.376907	0.973611	1.57099	0.16	0.54	0.65	1.00559	0.611191	1.14321	0.896509	0.686244	0.6358	0.77		0.71		-0.37707	-0.494109	0.408643	0.557874
Hsp90ab1	13.07	12.54	13.24	1.27801	0.735144	1.76924	0.44	0.4	0.59	0.15662	0.192963	0.434997	0.735015	0.756192	0.662445	1.03		0.9		0.0426443	-0.152003	0.747719	0.676154
Actb, B2m, Gapdh, Gusb, Hsp90ab1: houskeeping genes. Gapdh used for normalization.
