# Supplementary material for: TNF superfamily member 14 drives post-influenza depletion of alveolar macrophages, enabling secondary pneumococcal pneumonia
Source: J Clin Invest. 2025 Nov 18;136(2):e185390. doi: 10.1172/JCI185390 (PMC12807475; doi:10.1172/JCI185390)
Supplement: Supporting data values [file jci-136-185390-s182.xlsx]

## Sheet: Fig 1B
Survival	Infection group
Days after IAV infection	500ffu IAV + saline	PBS + 2000cfu Spn	500ffu IAV + 2000cfu Spn	250ffu IAV + 20cfu Spn		500ffu IAV + saline	PBS + 2000cfu Spn	500ffu IAV + 2000cfu Spn	250ffu IAV + 20cfu Spn
10.5	1				Median survival	12.5	Undefined	8.5	9.75
14	0				N	6	6	6	8
14	0
14	0
11	1
8	1
14		0
14		0
14		0
		0
		0
		0
9			1
9.5			1
10.5			1
8			1
8			1
11			1
9				1
14				0
14				0
14				0
9.5				1
10				1
9				1
9				1

## Sheet: Fig 1C
	% initial weight
Days after IAV infection	500ffu IAV + saline						PBS + 2000cfu Spn						500ffu IAV + 2000cfu Spn						250ffu IAV + 20cfu Spn
0	100	100	100	100	100	100	100	100	100	100	100	100	100	100	100	100	100	100	100	100	100	100	100	100	100	100
	99.4737	99.0385	100	100.508	94.7619	97.3118	99.5392	99.537	100	100	100.518	98.6726	100.909	100	101.613	100.465	98.6239	99.5049	101.471	100.465	98.6239	100.472	102.232	99.5327	103.125	101.86
	101.579	98.5577	99.5146	98.9848	94.2857	96.2366	104.147	104.63	99.5098	100.995	101.554	97.7876	100.454	100	104.301	101.395	98.6239	99.0099	102.451	105.116	97.2477	100	100.446	101.402	105.729	102.326
3	97.8947	97.5961	99.0291	95.4315	94.2857	89.7849	101.382	102.778	100	100.995	101.554	98.2301	98.1818	96.875	100	100.93	99.0826	100.495	110.784	102.791	100	99.0566	100	101.402	105.208	102.326
	94.7368	94.2308	96.1165	89.3401	89.5238	81.1828	104.608	107.87	103.431	100.498	104.663	98.6726	100	97.7679	95.6989	84.6512	86.6972	85.1485	100	106.046	101.835	98.1132	100	100.467	104.167	103.256
	88.9474	93.2692	90.2913	88.3249	83.8095	76.8817	102.304	107.87	103.431	101.99	104.663	101.327	93.6364	87.0536	88.172	80.4651	79.8165	84.1584	99.5098	106.512	101.835	99.0566	100.893	98.5981	103.646	104.186
	80	87.0192	82.0388	83.2487	76.1905	71.5054	104.608	107.407	102.941	100	104.145	99.115	84.5455	80.8036	83.871	74.4186	77.0642	76.7327	89.2157	103.721	98.6239	96.2264	96.4286	88.3178	103.646	103.256
7	74.7368	79.3269	75.2427	77.665	71.4286	66.6667	105.069	103.704	101.471	102.488	106.218	98.6726	81.3636	74.5536	77.957	68.8372	69.2661	70.297	83.3333	95.814	93.1193	88.6792	88.8393	79.9065	92.1875	92.093
	70.5263	75	71.8447	78.6802	68.5714	65.0538	103.687	104.167	103.431	104.975	107.254	101.77	84.0909	70.9821	73.1183	66.9767	66.9725	67.8218	77.451	95.3488	94.4954	83.0189	85.2679	75.2336	86.4583	93.9535
	66.3158	71.6346	69.4175	76.6497	62.8571		104.608	104.63	103.431	108.458	110.363	101.77	75	62.5	70.4301			68.3168	74.0196	96.7442	95.8716	77.3585	78.125	71.4953	78.6458	81.3953
10	61.5789	75	70.8738	79.6954	60		105.069	107.407	104.902	104.478	105.7	101.327	71.3636					67.3267		99.5349	98.6239	74.0566				79.0698
		81.25	74.2718	87.3096	58.5714		107.834	106.019	103.431	106.468	107.772	101.327						66.8317		100	98.6239	71.6981
		87.9808	79.1262	90.8629			106.912	107.87	104.412	106.965	110.881	101.77								99.5349	96.3303	72.1698
		97.5961	84.9514	95.4315			107.373	108.796	105.882	109.453	110.881	101.77								99.0698	94.0367	71.2264
14		98.5577	87.3786	96.4467			108.756	107.87	108.823	110.448	111.917	102.655								99.0698	91.2844	75
	500ffu IAV + saline			PBS + 2000cfu Spn			500ffu IAV + 2000cfu Spn			250ffu IAV + 20cfu Spn
	Mean	SD	N	Mean	SD	N	Mean	SD	N	Mean	SD	N
0	100	0	6	100	0	6	100	0	6	100	0	8
	98.5156	2.14019	6	99.7111	0.625552	6	100.186	1.05599	6	100.973	1.48102	8
	98.193	2.57159	6	101.437	2.63745	6	100.631	2.0562	6	101.84	2.75363	8
3	95.6704	3.36304	6	100.823	1.55559	6	99.2608	1.53262	6	102.696	3.8048	8
	90.8551	5.50938	6	103.291	3.27849	6	91.6606	6.91848	6	101.736	2.60686	8
	86.9207	5.80007	6	103.598	2.4013	6	85.5503	5.19982	6	101.779	2.80672	8
	80.0004	5.48911	6	103.036	3.07934	6	79.5726	4.13863	6	97.4294	6.17064	8
7	74.1778	4.5628	6	102.937	2.6994	6	73.7124	5.14719	6	89.2465	5.31265	8
	71.6127	4.7943	6	104.214	1.82684	6	71.6604	6.56889	6	86.4034	7.74746	8
	69.375	5.24097	5	105.543	3.22887	6	69.0617	5.18802	4	81.7069	9.49687	8
10	69.4296	8.50077	5	104.814	1.9926	6	69.3452	2.85453	2	87.8213	13.1651	4
	75.3507	12.3899	4	105.475	2.58849	6	66.8317	0	1	90.1073	15.9577	3
	85.99	6.11638	3	106.468	3.10433	6				89.345	14.9602	3
	92.6597	6.76271	3	107.359	3.2333	6				88.111	14.8374	3
14	94.1277	5.93938	3	108.412	3.16718	6				88.4514	12.2824	3
	Area under the curve (AUC) comparison
	500ffu IAV + saline			PBS + 2000cfu Spn			500ffu IAV + 2000cfu Spn			250ffu IAV + 20cfu Spn
	Mean	SD	N	Mean	SD	N	Mean	SD	N	Mean	SD	N
	1186	16.04	6	1453	6.804	6	924	10	6	1313	24.52	8

## Sheet: Fig 1H
	Cfu/ml on day 9 pi			Log10 cfu/ml on day 9 pi
	PBS	IAV		PBS	IAV
	0	8.91667e+06			6.9502
	0	25			1.39794
	0	125			2.09691
	0	4333.33			3.63682
	0	161667			5.20862
	0	1.58333e+07			7.19957
Mean	0	4152692			4.415
SD	0	6734366			2.445
N	6	6			6

## Sheet: Fig 1I
Days after IAV infection	BMDM									Neutrophils									T cells									NK cells									NK1.1+NKT cells									B cells
0	0.0686968	0.0317916	0.0389658	0.00170977	0.00520005	0.00674847	0.00825925	0.0247809	0.0262397	0.00723124	0.00279486	0.0102449	0.00045594	0.00468005	0.00149966	0.00079928	0.00066975	0.00057043	0.0729286	0.0821271	0.0434928							0.00495866	0.0248057	0.0016728	0.00531859	0.00844673	0.00557337	0.0102711			0.0050796	0.0113972	0.0186796							0.0025398	0.00167606	0.161771	0.0570288
3	2.44669	1.43155	4.02636	2.97211	2.06603	2.50774	5.62751	1.03883		6.92319	3.41283	6.5881	5.73506	10.0466	3.11332	6.27054	8.25161		0.195611	0.0724447	0.419469	0.120898	0.254786	0.242841	0.7607	1.73002	2.22814	1.50337	0.409168	1.29823	1.12263	1.01718	0.600338	0.892222	0.611398	0.736876	0.0984206	0.205743	0.29469	0.319516	0.46048	0.631454	1.43324	0.0848412	0.455926	0.0446734	0.0257046	0.0426561	0.0893914
7	8.33607	7.07386	11.1056	6.84984	6.65037	15.4562	22.4992	13.4314		1.8842	1.36535	2.67259	1.82643	1.82379	2.31663	2.03928	1.90711		9.76399	11.9674	13.3815	11.8018	9.28092	8.68856	8.54409	12.7529	8.93484	1.33505	1.05267	1.38164	0.567804	1.09817	0.646838	1.33307	1.01164	1.06205	0.593985	0.64159	0.896437	0.411098	0.8609	0.0884647	0.175431	0.123231	0.157716	0.180734	0.242747	0.211253	0.0975573
14	3.45022	2.55814	1.73729	1.34384	3.73721	1.16367	0.246351	1.54331	0.66875	0.318415	0.294299	0.260548	0.0835335	0.507754	0.339155	0.0943473			4.00537	3.22622	1.43902	5.75809	5.22901	6.10407	7.12069	6.64877	4.9041	0.029286	0.0198014	0.00670092	0.0636605	0.0455648	0.108732	0.0647114	0.110144	0.0251735	0.0538045	0.0608187	0.0561202	0.0143236	0.00820166	0.0188553	0.0231984	0.033469	0.0201886	0.245866	0.335917	0.286464	0.73687
	BMDM			Neutrophils			T cells			NK cells			NK1.1+NKT cells			B cells
	Mean	SD	N	Mean	SD	N	Mean	SD	N	Mean	SD	N	Mean	SD	N	Mean	SD	N
0	0.0235991	0.0214544	9	0.00321624	0.00349528	9	0.0661828	0.0201812	3	0.008721	0.00759949	7	0.0117188	0.0068057	3	0.0535242	0.0653774	5
3	2.7646	1.4756	8	6.29265	2.30302	8	0.669434	0.779497	9	0.910157	0.358066	9	0.442702	0.411873	9	0.0616063	0.0283434	6
7	11.4253	5.54486	8	1.97942	0.384852	8	10.5684	1.89634	9	1.05433	0.289438	9	0.438761	0.320987	9	0.144925	0.0630897	9
14	1.82764	1.1948	9	0.27115	0.147166	7	4.93726	1.79763	9	0.0526415	0.0375146	9	0.0321089	0.0198695	9	0.423559	0.313328	9
[truncated: 5 more columns]

## Sheet: Fig 1J
BALF TR-AM numbers	Days after infection
	0	2	3	7	9	11	14
	6.25051	5.27913	2.91408	1.65064	1.4621	2.52106	4.2877
	4.27721	4.4986	4.71468	1.79488	0.800814	1.93358	4.25279
	3.96542	5.02927	1.93369	1.55256	1.48729	1.60607	4.02847
	4.14656		4.72059	1.03778			7.00219
	5.34586		2.94145	1.42923
	5.51476		3.48753	1.71746
	3.91818		3.25658	2.19918
	4.73672			1.49093
	5.4126
	4.46819
Mean	4.804	4.936	3.424	1.609	1.25	2.02	4.893
SD	0.7872	0.3986	1.008	0.3321	0.3893	0.4636	1.411
N	10	3	7	8	3	3	4

## Sheet: Fig 1K
	Cfu/ml in the BALF after Spn infection						Log10 cfu/ml in the BALF after Spn infection
	Hours after infection						Hours after infection
	6	12	24	48	72		6	12	24	48	72
	0	0	1625000	975000	102500000				6.21085	5.989	8.01072
	250	250	80000	65000000	215000000		2.39794	2.39794	4.90309	7.81291	8.33244
	0	0	60000	165000000	85000000				4.77815	8.21748	7.92942
	0	500	242500000					2.69897	8.38471
	425	25000	10500000				2.62839	4.39794	7.02119
	0	475000	162500000					5.67669	8.21085
	75	550000	162500000				1.87506	5.74036	8.21085
			145000000						8.16137
			85000000						7.92942
Mean	107.1	150107	89973889	76991667	134166667		2.3	4.182	7.09	7.34	8.091
SD	167.5	248672	91599635	82667407	70548447		0.386	1.588	1.455	1.187	0.2131
N	7	7	9	3	3		3	5	9	3	3

## Sheet: Fig 1L
% Spn+ cells at t0
	TR-AMs	BMDM
	24.843	9.24
	26.88	10.25
	51.22	23.61
	40.2	18.618
	37.92	24.65
Mean	36.21	17.27
Std. Deviation	10.73	7.25
N	5	5

## Sheet: Fig 1M
% killing capacity for Spn
	TR-AMs	BMDM
	28.9649	38.0437
	60.9183	57.5342
	42.1432	38.1197
	82.5862	28.2054
	78.9379	21.2567
Mean	58.71	36.63
Std. Deviation	23.15	13.68
N	5	5

## Sheet: Fig 2A
Days after IAV infection	HA-negative TR-AMs							HA-positive TR-AMs
0	4.42884	5.43462	4.2634	4.66274	5.30367			0.0565155	0.0532321	0.0495995	0.0188966	0.0302449
2	5.15559	4.43292	4.81955					0.123532	0.0656796	0.20972
3	4.29031	2.71393	4.99157	3.90704	3.15018	1.39493	1.52025	0.0171472	0.0550366	0.0946336	0.0101318	0.0552888	0.0411975	0.108048
5	2.06639	3.08819	3.48767					0.0928472	0.566473	0.567761
7	1.33895	1.2806	1.5668					0.284019	0.376062	0.336966
	HA-negative TR-AMs			HA-positive TR-AMs
Days after IAV infection	Mean	SD	N	Mean	SD	N
0	4.81865	0.524218	5	0.0416977	0.0163256	5
2	4.80269	0.361631	3	0.132977	0.0724835	3
3	3.13832	1.36567	7	0.0544977	0.0365599	7
5	2.88075	0.732997	3	0.409027	0.27382	3
7	1.39545	0.151233	3	0.332349	0.0461947	3

## Sheet: Fig 2B
	% 24h survival of control
	no treatment	Day 0	Day 7
	100.386	86.1004	38.2239
	103.089	85.7143	69.8842
	96.5251	108.88	70.6564
	125.521	101.125	69.7243
	92.9375	68.5425	66.179
	81.5419	85.6781	71.2437
	101.802	80.7888	63.6518
	84.4611	79.1567	60.0816
	113.737	79.5648	61.3057
Mean	100	86.17	63.44
SD	13.68	12.11	10.33
N	9	9	9

[truncated: 107 more sheets: Fig 2C, Fig 2D, Fig 2E and Sup Fig 5B-E, Fig 2F, Fig 2G, Fig 2 I, Fig 2J, Fig 2K, Fig 2L, Fig 3A, Fig 3B, Fig 3C, Fig 3D, Fig 3E, Fig 3F, Fig 3G, Fig 3H, Fig 3I, Fig 3J, Fig 3K …]
